# Supplementary material for: Extracellular perception of multiple novel core effectors from the broad host-range pear anthracnose pathogen Colletotrichum fructicola in the nonhost Nicotiana benthamiana
Source: Hortic Res. 2024 Mar 14;11(5):uhae078. doi: 10.1093/hr/uhae078 (PMC11101317; doi:10.1093/hr/uhae078)
Supplement: Web_Material_uhae078 [file web_material_uhae078.zip]

Archive with 5 entries (5 files):
- Supplemental data.pdf
- Table S1.xlsx
- Table S2.xlsx
- Table S3.xlsx
- Table S4.xlsx
