# Supplementary material for: Extracellular perception of multiple novel core effectors from the broad host-range pear anthracnose pathogen Colletotrichum fructicola in the nonhost Nicotiana benthamiana
Source: Hortic Res. 2024 Mar 14;11(5):uhae078. doi: 10.1093/hr/uhae078 (PMC11101317; doi:10.1093/hr/uhae078)
Supplement: Web_Material_uhae078 [file web_material_uhae078.zip › Table S1.xlsx]

## Sheet: Sheet1
Table S2. RNA-seq data for differentially expressed genes (DEGs)
id	H2O-24h-1_count	H2O-24h-2_count	H2O-24h-3_count	Cf-24h-1_count	Cf-24h-2_count	Cf-24h-3_count	H2O-24h-1_fpkm	H2O-24h-2_fpkm	H2O-24h-3_fpkm	Cf-24h-1_fpkm	Cf-24h-2_fpkm	Cf-24h-3_fpkm	H2O-24h_mean	Cf-24h_mean	log2(fc)	PValue	FDR	Symbol	Description	KEGG_A_class	KEGG_B_class	Pathway	K_ID	GO Component	GO Function	GO Process	TF_family
MSTRG.6700	32	38	17	5766	5155	4495	2.15	2.127	1.13	194.225	200.451	192.06	1.80233	195.579	6.76174	0	0	CRRSP55	PREDICTED: cysteine-rich repeat secretory protein 55-like [Nicotiana tabacum]	-	-	-	-	-	GO:0016772//transferase activity, transferring phosphorus-containing groups	GO:0006796//phosphate-containing compound metabolic process;GO:0009628//response to abiotic stimulus	--
Niben261Chr01g0015010	313	431	306	8152	7102	6295	10.979	12.596	10.623	143.372	144.188	140.434	11.3993	142.665	3.64561	0	0	LECRK81	KAG6580596.1 L-type lectin-domain containing receptor kinase VIII.1, partial [Cucurbita argyrosperma subsp. sororia] [Cucurbita argyrosperma]	-	-	-	-	-	GO:0004601//peroxidase activity;GO:0004672//protein kinase activity;GO:0005524//ATP binding;GO:0020037//heme binding;GO:0030246//carbohydrate binding	GO:0006468//protein phosphorylation;GO:0006979//response to oxidative stress	--
Niben261Chr01g1761005	31	49	29	4559	4062	3541	3.922	5.165	3.631	289.198	297.45	284.923	4.23933	290.524	6.09867	0	0	PRP1	XP_009776230.1 PREDICTED: probable glutathione S-transferase [Nicotiana sylvestris]	Metabolism;Metabolism	Global and overview maps;Metabolism of other amino acids	ko01100//Metabolic pathways;ko00480//Glutathione metabolism	K00799;K00799	-	GO:0005515//protein binding;GO:0015035//protein-disulfide reductase activity;GO:0016034//maleylacetoacetate isomerase activity	GO:0006559//L-phenylalanine catabolic process;GO:0006572//tyrosine catabolic process;GO:0006749//glutathione metabolic process;GO:0006790//sulfur compound metabolic process;GO:0045454//cell redox homeostasis	--
Niben261Chr02g0005007	1267	1430	1222	8892	7861	6988	94.012	88.402	89.736	330.784	337.584	329.777	90.7167	332.715	1.87485	0	0	ICDH-1	XP_009624622.1 isocitrate dehydrogenase [NADP] [Nicotiana tomentosiformis]	Metabolism;Metabolism;Metabolism;Metabolism;Cellular Processes;Metabolism;Metabolism;Metabolism	Global and overview maps;Global and overview maps;Global and overview maps;Global and overview maps;Transport and catabolism;Metabolism of other amino acids;Global and overview maps;Carbohydrate metabolism	ko01100//Metabolic pathways;ko01110//Biosynthesis of secondary metabolites;ko01200//Carbon metabolism;ko01230//Biosynthesis of amino acids;ko04146//Peroxisome;ko00480//Glutathione metabolism;ko01210//2-Oxocarboxylic acid metabolism;ko00020//Citrate cycle (TCA cycle)	K00031;K00031;K00031;K00031;K00031;K00031;K00031;K00031	GO:0005575//cellular_component;GO:0005622//intracellular anatomical structure;GO:0005737//cytoplasm;GO:0005962//mitochondrial isocitrate dehydrogenase complex (NAD+);GO:0045243//cytosolic isocitrate dehydrogenase complex (NAD+)	GO:0000166//nucleotide binding;GO:0000287//magnesium ion binding;GO:0003674//molecular_function;GO:0003824//catalytic activity;GO:0003862//3-isopropylmalate dehydrogenase activity;GO:0004448//isocitrate dehydrogenase activity;GO:0004449//isocitrate dehydrogenase (NAD+) activity;GO:0004450//isocitrate dehydrogenase (NADP+) activity;GO:0005488//binding;GO:0016491//oxidoreductase activity;GO:0016614…	GO:0005975//carbohydrate metabolic process;GO:0006081//cellular aldehyde metabolic process;GO:0006082//organic acid metabolic process;GO:0006091//generation of precursor metabolites and energy;GO:0006097//glyoxylate cycle;GO:0006099//tricarboxylic acid cycle;GO:0006101//citrate metabolic process;GO:0006102//isocitrate metabolic process;GO:0008150//biological_process;GO:0008152//metabolic process;…	--
Niben261Chr03g0246002	276	352	280	9451	8221	7188	35.836	38.082	35.983	615.296	617.845	593.596	36.6337	608.912	4.05499	0	0	--	XP_009784386.1 PREDICTED: uncharacterized protein LOC104232799 [Nicotiana sylvestris]	-	-	-	-	-	-	-	--
Niben261Chr03g1540014	745	751	712	6692	5770	5095	44.555	37.423	42.136	200.66	199.729	193.804	41.3713	198.064	2.25927	0	0	At4g32940	XP_019253274.1 PREDICTED: vacuolar-processing enzyme-like [Nicotiana attenuata]	-	-	-	-	-	GO:0008233//peptidase activity	GO:0006508//proteolysis	--
Niben261Chr04g0243021	1896	2251	2095	14526	13640	11894	163.652	161.908	178.93	628.62	681.434	652.931	168.163	654.328	1.96015	0	0	PR2	XP_009780913.1 PREDICTED: glucan endo-1,3-beta-glucosidase, acidic isoform GI9-like [Nicotiana sylvestris]	-	-	-	-	-	GO:0003677//DNA binding;GO:0004553//hydrolase activity, hydrolyzing O-glycosyl compounds	GO:0005975//carbohydrate metabolic process	--
Niben261Chr04g1767010	1001	1035	903	10054	8892	7916	92.591	79.752	82.683	466.369	476.125	465.765	85.0087	469.42	2.4652	0	0	ACO3	BAR72288.1 Aminocyclopropanecarboxylate oxidase [Nicotiana benthamiana]	Metabolism;Metabolism;Metabolism	Global and overview maps;Global and overview maps;Amino acid metabolism	ko01100//Metabolic pathways;ko01110//Biosynthesis of secondary metabolites;ko00270//Cysteine and methionine metabolism	K05933;K05933;K05933	-	GO:0016491//oxidoreductase activity	-	--
Niben261Chr06g0725007	759	920	830	7207	6226	5524	61.72	62.35	66.818	293.882	293.071	285.741	63.6293	290.898	2.19275	0	0	COMT	OIT03318.1 caffeic acid 3-o-methyltransferase [Nicotiana attenuata]	Metabolism;Metabolism;Metabolism;Metabolism	Global and overview maps;Global and overview maps;Biosynthesis of other secondary metabolites;Amino acid metabolism	ko01100//Metabolic pathways;ko01110//Biosynthesis of secondary metabolites;ko00940//Phenylpropanoid biosynthesis;ko00380//Tryptophan metabolism	K13066;K13066;K13066;K13066	GO:0005575//cellular_component;GO:0005622//intracellular anatomical structure;GO:0005634//nucleus;GO:0005737//cytoplasm;GO:0005886//plasma membrane;GO:0005911//cell-cell junction;GO:0009506//plasmodesma;GO:0016020//membrane;GO:0030054//cell junction;GO:0043226//organelle;GO:0043227//membrane-bounded organelle;GO:0043229//intracellular organelle;GO:0043231//intracellular membrane-bounded organelle…	GO:0003674//molecular_function;GO:0003824//catalytic activity;GO:0005488//binding;GO:0005515//protein binding;GO:0008168//methyltransferase activity;GO:0008171//O-methyltransferase activity;GO:0008757//S-adenosylmethionine-dependent methyltransferase activity;GO:0016740//transferase activity;GO:0016741//transferase activity, transferring one-carbon groups;GO:0017096//acetylserotonin O-methyltrans…	GO:0006480//N-terminal protein amino acid methylation;GO:0006725//cellular aromatic compound metabolic process;GO:0006807//nitrogen compound metabolic process;GO:0008150//biological_process;GO:0008152//metabolic process;GO:0009058//biosynthetic process;GO:0009698//phenylpropanoid metabolic process;GO:0009699//phenylpropanoid biosynthetic process;GO:0009808//lignin metabolic process;GO:0009809//li…	--
Niben261Chr06g1349008	44	76	45	2937	2650	2516	3.786	5.45	3.833	126.732	132.001	137.711	4.35633	132.148	4.9229	0	0	BCB	XP_019234792.1 PREDICTED: blue copper protein-like [Nicotiana attenuata]	-	-	-	-	GO:0005575//cellular_component;GO:0005622//intracellular anatomical structure;GO:0005737//cytoplasm;GO:0005773//vacuole;GO:0005886//plasma membrane;GO:0016020//membrane;GO:0031224//intrinsic component of membrane;GO:0031225//anchored component of membrane;GO:0031226//intrinsic component of plasma membrane;GO:0043226//organelle;GO:0043227//membrane-bounded organelle;GO:0043229//intracellular organ…	GO:0003674//molecular_function;GO:0003824//catalytic activity;GO:0005488//binding;GO:0009055//electron transfer activity;GO:0016491//oxidoreductase activity;GO:0043167//ion binding;GO:0043169//cation binding;GO:0046872//metal ion binding	GO:0002239//response to oomycetes;GO:0006091//generation of precursor metabolites and energy;GO:0006810//transport;GO:0006811//ion transport;GO:0006812//cation transport;GO:0006950//response to stress;GO:0006979//response to oxidative stress;GO:0008150//biological_process;GO:0008152//metabolic process;GO:0009266//response to temperature stimulus;GO:0009314//response to radiation;GO:0009409//respo…	--
Niben261Chr07g1178010	2888	3466	2877	16917	14867	13424	336.594	336.592	331.882	988.624	1002.95	995.098	335.023	995.557	1.57125	0	0	CHI17	XP_009788906.1 PREDICTED: acidic endochitinase Q [Nicotiana sylvestris]	Metabolism;Environmental Information Processing;Metabolism	Global and overview maps;Signal transduction;Carbohydrate metabolism	ko01100//Metabolic pathways;ko04016//MAPK signaling pathway - plant;ko00520//Amino sugar and nucleotide sugar metabolism	K20547;K20547;K20547	GO:0005575//cellular_component;GO:0005576//extracellular region;GO:0005615//extracellular space	GO:0003674//molecular_function;GO:0003824//catalytic activity;GO:0004553//hydrolase activity, hydrolyzing O-glycosyl compounds;GO:0004568//chitinase activity;GO:0016787//hydrolase activity;GO:0016798//hydrolase activity, acting on glycosyl bonds	GO:0000272//polysaccharide catabolic process;GO:0005975//carbohydrate metabolic process;GO:0005976//polysaccharide metabolic process;GO:0006022//aminoglycan metabolic process;GO:0006026//aminoglycan catabolic process;GO:0006030//chitin metabolic process;GO:0006032//chitin catabolic process;GO:0006040//amino sugar metabolic process;GO:0006807//nitrogen compound metabolic process;GO:0006950//respon…	--
Niben261Chr08g0015001	2567	3008	2705	18179	16146	14804	128.8	125.758	134.336	457.361	468.924	472.438	129.631	466.241	1.84666	0	0	PMEU1	XP_019234085.1 PREDICTED: pectinesterase/pectinesterase inhibitor U1 [Nicotiana attenuata]	Metabolism;Metabolism	Global and overview maps;Carbohydrate metabolism	ko01100//Metabolic pathways;ko00040//Pentose and glucuronate interconversions	K01051;K01051	GO:0005575//cellular_component;GO:0005576//extracellular region;GO:0005618//cell wall;GO:0030312//external encapsulating structure;GO:0071944//cell periphery	GO:0003674//molecular_function;GO:0003824//catalytic activity;GO:0004857//enzyme inhibitor activity;GO:0016787//hydrolase activity;GO:0016788//hydrolase activity, acting on ester bonds;GO:0030234//enzyme regulator activity;GO:0030599//pectinesterase activity;GO:0045330//aspartyl esterase activity;GO:0046910//pectinesterase inhibitor activity;GO:0052689//carboxylic ester hydrolase activity;GO:0098…	GO:0000272//polysaccharide catabolic process;GO:0005975//carbohydrate metabolic process;GO:0005976//polysaccharide metabolic process;GO:0008150//biological_process;GO:0008152//metabolic process;GO:0009056//catabolic process;GO:0009057//macromolecule catabolic process;GO:0009987//cellular process;GO:0010393//galacturonan metabolic process;GO:0016043//cellular component organization;GO:0016052//car…	--
Niben261Chr08g0160014	24	34	32	4031	3639	3370	3.449	4.071	4.552	290.463	302.694	308.021	4.024	300.393	6.22208	0	0	At5g15350	XP_019248976.1 PREDICTED: cucumber peeling cupredoxin-like [Nicotiana attenuata]	-	-	-	-	-	GO:0009055//electron transfer activity	-	--
Niben261Chr08g0313002	1923	2324	1961	875	754	698	237.164	238.876	239.443	54.118	53.818	54.754	238.494	54.23	-2.13679	0	0	GSPO-B1	ABX76298.1 sexual organ expressed protein, partial [Nicotiana alata]	-	-	-	-	-	GO:0004866//endopeptidase inhibitor activity	-	--
Niben261Chr08g0385005	155	211	179	3755	3226	2819	9.646	10.929	11.014	117.108	116.144	111.507	10.5297	114.92	3.44809	0	0	COMT	OIT03318.1 caffeic acid 3-o-methyltransferase [Nicotiana attenuata]	Metabolism;Metabolism;Metabolism;Metabolism	Global and overview maps;Global and overview maps;Biosynthesis of other secondary metabolites;Amino acid metabolism	ko01100//Metabolic pathways;ko01110//Biosynthesis of secondary metabolites;ko00940//Phenylpropanoid biosynthesis;ko00380//Tryptophan metabolism	K13066;K13066;K13066;K13066	GO:0005575//cellular_component;GO:0005622//intracellular anatomical structure;GO:0005634//nucleus;GO:0005737//cytoplasm;GO:0005886//plasma membrane;GO:0005911//cell-cell junction;GO:0009506//plasmodesma;GO:0016020//membrane;GO:0030054//cell junction;GO:0043226//organelle;GO:0043227//membrane-bounded organelle;GO:0043229//intracellular organelle;GO:0043231//intracellular membrane-bounded organelle…	GO:0003674//molecular_function;GO:0003824//catalytic activity;GO:0003924//GTPase activity;GO:0005488//binding;GO:0005515//protein binding;GO:0008168//methyltransferase activity;GO:0008171//O-methyltransferase activity;GO:0008757//S-adenosylmethionine-dependent methyltransferase activity;GO:0016740//transferase activity;GO:0016741//transferase activity, transferring one-carbon groups;GO:0017096//a…	GO:0001510//RNA methylation;GO:0006412//translation;GO:0006480//N-terminal protein amino acid methylation;GO:0006725//cellular aromatic compound metabolic process;GO:0006807//nitrogen compound metabolic process;GO:0008150//biological_process;GO:0008152//metabolic process;GO:0009058//biosynthetic process;GO:0009102//biotin biosynthetic process;GO:0009452//7-methylguanosine RNA capping;GO:0009698//…	--
Niben261Chr08g0412001	1818	2078	1967	423	340	322	35.041	33.374	37.532	4.092	3.789	3.953	35.3157	3.94467	-3.16233	0	0	GMI1	OIT08672.1 protein defective in meristem silencing 3, partial [Nicotiana attenuata]	-	-	-	-	GO:0005575//cellular_component;GO:0005622//intracellular anatomical structure;GO:0005634//nucleus;GO:0043226//organelle;GO:0043227//membrane-bounded organelle;GO:0043229//intracellular organelle;GO:0043231//intracellular membrane-bounded organelle	-	GO:0000724//double-strand break repair via homologous recombination;GO:0000725//recombinational repair;GO:0006139//nucleobase-containing compound metabolic process;GO:0006259//DNA metabolic process;GO:0006281//DNA repair;GO:0006302//double-strand break repair;GO:0006310//DNA recombination;GO:0006725//cellular aromatic compound metabolic process;GO:0006807//nitrogen compound metabolic process;GO:0…	--
Niben261Chr08g0643005	96	108	74	3694	3030	2908	5.65	5.296	4.311	109.011	103.22	108.854	5.08567	107.028	4.39541	0	0	HSR4	XP_009603823.1 AAA-ATPase At3g50940-like [Nicotiana tomentosiformis]	-	-	-	-	GO:0000502//proteasome complex;GO:0009360//DNA polymerase III complex;GO:0009379//Holliday junction helicase complex	GO:0003723//RNA binding;GO:0003724//RNA helicase activity;GO:0003887//DNA-directed DNA polymerase activity;GO:0004176//ATP-dependent peptidase activity;GO:0004222//metalloendopeptidase activity;GO:0004386//helicase activity;GO:0005524//ATP binding;GO:0009378//four-way junction helicase activity;GO:0016818//hydrolase activity, acting on acid anhydrides, in phosphorus-containing anhydrides;GO:00168…	GO:0006260//DNA replication;GO:0006281//DNA repair;GO:0006310//DNA recombination;GO:0006508//proteolysis;GO:0010498//proteasomal protein catabolic process;GO:0019941//modification-dependent protein catabolic process;GO:0032297//negative regulation of DNA-dependent DNA replication initiation;GO:0051301//cell division	--
Niben261Chr08g0716007	936	1021	863	7185	6075	5433	30.719	27.921	28.034	118.239	115.406	113.41	28.8913	115.685	2.00149	0	0	GBA2	XP_016446459.1 PREDICTED: non-lysosomal glucosylceramidase-like isoform X2 [Nicotiana tabacum]	Metabolism;Metabolism;Metabolism	Global and overview maps;Lipid metabolism;Glycan biosynthesis and metabolism	ko01100//Metabolic pathways;ko00600//Sphingolipid metabolism;ko00511//Other glycan degradation	K17108;K17108;K17108	GO:0000139//Golgi membrane;GO:0005575//cellular_component;GO:0005622//intracellular anatomical structure;GO:0005737//cytoplasm;GO:0005783//endoplasmic reticulum;GO:0005789//endoplasmic reticulum membrane;GO:0005794//Golgi apparatus;GO:0012505//endomembrane system;GO:0016020//membrane;GO:0016021//integral component of membrane;GO:0031090//organelle membrane;GO:0031224//intrinsic component of membr…	GO:0003674//molecular_function;GO:0003824//catalytic activity;GO:0004348//glucosylceramidase activity;GO:0004553//hydrolase activity, hydrolyzing O-glycosyl compounds;GO:0005509//calcium ion binding;GO:0008422//beta-glucosidase activity;GO:0015926//glucosidase activity;GO:0016787//hydrolase activity;GO:0016798//hydrolase activity, acting on glycosyl bonds	GO:0006082//organic acid metabolic process;GO:0006629//lipid metabolic process;GO:0006643//membrane lipid metabolic process;GO:0006664//glycolipid metabolic process;GO:0006665//sphingolipid metabolic process;GO:0006672//ceramide metabolic process;GO:0006677//glycosylceramide metabolic process;GO:0006678//glucosylceramide metabolic process;GO:0006680//glucosylceramide catabolic process;GO:0006687/…	--
Niben261Chr09g0167004	153	173	159	12599	10617	9449	3.156	2.97	3.247	130.321	126.781	123.975	3.12433	127.026	5.34543	0	0	PDR1	BAR94041.1 PDR-type ACB transporter [Nicotiana benthamiana]	-	-	-	-	GO:0005575//cellular_component;GO:0005887//integral component of plasma membrane;GO:0009379//Holliday junction helicase complex;GO:0009380//excinuclease repair complex;GO:0009898//cytoplasmic side of plasma membrane;GO:0016020//membrane;GO:0016021//integral component of membrane;GO:0043190//ATP-binding cassette (ABC) transporter complex;GO:0055051//ATP-binding cassette (ABC) transporter complex, …	GO:0003674//molecular_function;GO:0003924//GTPase activity;GO:0005260//intracellularly ATP-gated chloride channel activity;GO:0005319//lipid transporter activity;GO:0005524//ATP binding;GO:0005525//GTP binding;GO:0009378//four-way junction helicase activity;GO:0009381//excinuclease ABC activity;GO:0015220//choline transmembrane transporter activity;GO:0015221//lipopolysaccharide transmembrane tra…	GO:0000910//cytokinesis;GO:0006281//DNA repair;GO:0006289//nucleotide-excision repair;GO:0006310//DNA recombination;GO:0006810//transport;GO:0006817//phosphate ion transport;GO:0006824//cobalt ion transport;GO:0006869//lipid transport;GO:0007601//visual perception;GO:0008150//biological_process;GO:0008272//sulfate transport;GO:0015675//nickel cation transport;GO:0015689//molybdate ion transport;G…	--
Niben261Chr09g0167005	807	802	757	12442	10650	10002	17.373	14.386	16.131	134.321	132.722	136.961	15.9633	134.668	3.07657	0	0	PDR1	BAR94043.1 PDR-type ACB transporter [Nicotiana benthamiana]	-	-	-	-	GO:0005575//cellular_component;GO:0005737//cytoplasm;GO:0005887//integral component of plasma membrane;GO:0009379//Holliday junction helicase complex;GO:0009380//excinuclease repair complex;GO:0009898//cytoplasmic side of plasma membrane;GO:0016020//membrane;GO:0016021//integral component of membrane;GO:0030257//type III protein secretion system complex;GO:0043190//ATP-binding cassette (ABC) tran…	GO:0000166//nucleotide binding;GO:0003674//molecular_function;GO:0003723//RNA binding;GO:0003724//RNA helicase activity;GO:0003924//GTPase activity;GO:0004386//helicase activity;GO:0005260//intracellularly ATP-gated chloride channel activity;GO:0005319//lipid transporter activity;GO:0005524//ATP binding;GO:0005525//GTP binding;GO:0009378//four-way junction helicase activity;GO:0009381//excinuclea…	GO:0000910//cytokinesis;GO:0001887//selenium compound metabolic process;GO:0002949//tRNA threonylcarbamoyladenosine modification;GO:0006281//DNA repair;GO:0006289//nucleotide-excision repair;GO:0006310//DNA recombination;GO:0006400//tRNA modification;GO:0006464//cellular protein modification process;GO:0006576//cellular biogenic amine metabolic process;GO:0006777//Mo-molybdopterin cofactor biosyn…	--
Niben261Chr11g0815003	85	86	86	4017	3452	3106	5.156	4.347	5.164	122.187	121.211	119.839	4.889	121.079	4.63027	0	0	CYP81Q32	XP_009796225.1 PREDICTED: isoflavone 2'-hydroxylase-like [Nicotiana sylvestris]	-	-	-	-	GO:0005575//cellular_component;GO:0016020//membrane;GO:0016021//integral component of membrane;GO:0031224//intrinsic component of membrane	GO:0003674//molecular_function;GO:0003824//catalytic activity;GO:0004497//monooxygenase activity;GO:0005488//binding;GO:0005506//iron ion binding;GO:0016491//oxidoreductase activity;GO:0016705//oxidoreductase activity, acting on paired donors, with incorporation or reduction of molecular oxygen;GO:0016709//oxidoreductase activity, acting on paired donors, with incorporation or reduction of molecu…	GO:0006082//organic acid metabolic process;GO:0006725//cellular aromatic compound metabolic process;GO:0006790//sulfur compound metabolic process;GO:0006807//nitrogen compound metabolic process;GO:0006950//response to stress;GO:0006952//defense response;GO:0008150//biological_process;GO:0008152//metabolic process;GO:0009058//biosynthetic process;GO:0009605//response to external stimulus;GO:000960…	--
Niben261Chr12g0046010	17	28	20	7511	6814	6213	1.294	1.775	1.506	286.607	300.153	300.725	1.525	295.828	7.59981	0	0	--	CAA3007446.1 blue copper -like [Olea europaea subsp. europaea] [Olea europaea]	-	-	-	-	GO:0009424//bacterial-type flagellum hook	GO:0005198//structural molecule activity;GO:0008239//dipeptidyl-peptidase activity;GO:0009055//electron transfer activity	GO:0001539//cilium or flagellum-dependent cell motility	--
Niben261Chr12g0699013	82	106	102	6679	6181	5248	7.586	8.171	9.34	309.815	330.977	308.789	8.36567	316.527	5.2417	0	0	PER52	XP_009593782.1 peroxidase P7-like [Nicotiana tomentosiformis]	Metabolism;Metabolism;Metabolism	Global and overview maps;Global and overview maps;Biosynthesis of other secondary metabolites	ko01100//Metabolic pathways;ko01110//Biosynthesis of secondary metabolites;ko00940//Phenylpropanoid biosynthesis	K00430;K00430;K00430	GO:0005575//cellular_component;GO:0005576//extracellular region;GO:0005618//cell wall;GO:0005622//intracellular anatomical structure;GO:0005737//cytoplasm;GO:0005794//Golgi apparatus;GO:0005829//cytosol;GO:0012505//endomembrane system;GO:0030312//external encapsulating structure;GO:0043226//organelle;GO:0043227//membrane-bounded organelle;GO:0043229//intracellular organelle;GO:0043231//intracellu…	GO:0003674//molecular_function;GO:0003824//catalytic activity;GO:0004601//peroxidase activity;GO:0005488//binding;GO:0016209//antioxidant activity;GO:0016491//oxidoreductase activity;GO:0016684//oxidoreductase activity, acting on peroxide as acceptor;GO:0020037//heme binding;GO:0043167//ion binding;GO:0043169//cation binding;GO:0046872//metal ion binding;GO:0046906//tetrapyrrole binding;GO:009715…	GO:0006725//cellular aromatic compound metabolic process;GO:0006950//response to stress;GO:0006979//response to oxidative stress;GO:0008150//biological_process;GO:0008152//metabolic process;GO:0009056//catabolic process;GO:0009058//biosynthetic process;GO:0009636//response to toxic substance;GO:0009698//phenylpropanoid metabolic process;GO:0009699//phenylpropanoid biosynthetic process;GO:0009808/…	--
Niben261Chr12g0772015	813	907	837	7225	6500	5902	66.669	61.974	67.935	297.079	308.529	307.829	65.526	304.479	2.2162	0	0	CYP-3	AAZ32410.1 cysteine proteinase aleuran type [Nicotiana benthamiana]	-	-	-	-	-	GO:0005537//mannose binding;GO:0008234//cysteine-type peptidase activity	GO:0006508//proteolysis;GO:0050690//regulation of defense response to virus by virus	--
Niben261Chr14g0827019	203	196	188	3916	3450	3226	8.452	6.8	7.748	81.755	83.146	85.43	7.66667	83.4437	3.44413	0	0	YSL7	XP_009593058.1 probable metal-nicotianamine transporter YSL7 [Nicotiana tomentosiformis]	-	-	-	-	GO:0016020//membrane	-	GO:0006857//oligopeptide transport;GO:0055085//transmembrane transport	--
Niben261Chr14g1135002	417	428	428	5358	4586	3962	14.609	12.494	14.841	94.114	92.993	88.274	13.9813	91.7937	2.71489	0	0	AIM1	XP_009787311.1 PREDICTED: peroxisomal fatty acid beta-oxidation multifunctional protein AIM1-like [Nicotiana sylvestris]	Metabolism;Metabolism;Metabolism;Metabolism;Metabolism	Global and overview maps;Global and overview maps;Global and overview maps;Lipid metabolism;Lipid metabolism	ko01100//Metabolic pathways;ko01110//Biosynthesis of secondary metabolites;ko01212//Fatty acid metabolism;ko00071//Fatty acid degradation;ko00592//alpha-Linolenic acid metabolism	K10527;K10527;K10527;K10527;K10527	GO:0016507//mitochondrial fatty acid beta-oxidation multienzyme complex	GO:0003824//catalytic activity;GO:0003857//3-hydroxyacyl-CoA dehydrogenase activity;GO:0003860//3-hydroxyisobutyryl-CoA hydrolase activity;GO:0004165//dodecenoyl-CoA delta-isomerase activity;GO:0004300//enoyl-CoA hydratase activity;GO:0008270//zinc ion binding;GO:0008692//3-hydroxybutyryl-CoA epimerase activity;GO:0008935//1,4-dihydroxy-2-naphthoyl-CoA synthase activity;GO:0016491//oxidoreductase…	GO:0006400//tRNA modification;GO:0006631//fatty acid metabolic process;GO:0006635//fatty acid beta-oxidation;GO:0009062//fatty acid catabolic process;GO:0009234//menaquinone biosynthetic process;GO:0010124//phenylacetate catabolic process;GO:0010128//benzoate catabolic process via CoA ligation;GO:0019439//aromatic compound catabolic process	--
Niben261Chr14g1184007	548	602	508	6126	5234	4777	29.23	26.755	26.819	163.842	161.596	162.062	27.6013	162.5	2.55763	0	0	ME1	XP_009779848.1 PREDICTED: NADP-dependent malic enzyme [Nicotiana sylvestris]	Metabolism;Metabolism;Metabolism;Metabolism	Global and overview maps;Global and overview maps;Carbohydrate metabolism;Energy metabolism	ko01100//Metabolic pathways;ko01200//Carbon metabolism;ko00620//Pyruvate metabolism;ko00710//Carbon fixation in photosynthetic organisms	K00029;K00029;K00029;K00029	GO:0005575//cellular_component;GO:0005622//intracellular anatomical structure;GO:0005737//cytoplasm;GO:0005829//cytosol;GO:0009507//chloroplast;GO:0009536//plastid;GO:0043226//organelle;GO:0043227//membrane-bounded organelle;GO:0043229//intracellular organelle;GO:0043231//intracellular membrane-bounded organelle	GO:0000166//nucleotide binding;GO:0003674//molecular_function;GO:0003824//catalytic activity;GO:0004470//malic enzyme activity;GO:0004471//malate dehydrogenase (decarboxylating) (NAD+) activity;GO:0004473//malate dehydrogenase (decarboxylating) (NADP+) activity;GO:0005488//binding;GO:0008948//oxaloacetate decarboxylase activity;GO:0016491//oxidoreductase activity;GO:0016614//oxidoreductase activi…	GO:0006082//organic acid metabolic process;GO:0006090//pyruvate metabolic process;GO:0006108//malate metabolic process;GO:0008150//biological_process;GO:0008152//metabolic process;GO:0009987//cellular process;GO:0016043//cellular component organization;GO:0019752//carboxylic acid metabolic process;GO:0022607//cellular component assembly;GO:0032787//monocarboxylic acid metabolic process;GO:0043436…	--
Niben261Chr14g1238001	1321	1639	1315	398	305	271	71.102	73.506	70.055	10.741	9.502	9.277	71.5543	9.84	-2.86231	0	0	TPS13	XP_009626821.1 (3S,6E)-nerolidol synthase 1 [Nicotiana tomentosiformis]	Metabolism;Metabolism	Global and overview maps;Metabolism of terpenoids and polyketides	ko01100//Metabolic pathways;ko00909//Sesquiterpenoid and triterpenoid biosynthesis	K14175;K14175	GO:0005575//cellular_component;GO:0005622//intracellular anatomical structure;GO:0005737//cytoplasm;GO:0009507//chloroplast;GO:0009536//plastid;GO:0043226//organelle;GO:0043227//membrane-bounded organelle;GO:0043229//intracellular organelle;GO:0043231//intracellular membrane-bounded organelle	GO:0000287//magnesium ion binding;GO:0003674//molecular_function;GO:0003824//catalytic activity;GO:0005488//binding;GO:0010333//terpene synthase activity;GO:0016829//lyase activity;GO:0016835//carbon-oxygen lyase activity;GO:0016838//carbon-oxygen lyase activity, acting on phosphates;GO:0034007//S-linalool synthase activity;GO:0043167//ion binding;GO:0043169//cation binding;GO:0046872//metal ion …	GO:0006629//lipid metabolic process;GO:0006720//isoprenoid metabolic process;GO:0006721//terpenoid metabolic process;GO:0008150//biological_process;GO:0008152//metabolic process;GO:0008299//isoprenoid biosynthetic process;GO:0008610//lipid biosynthetic process;GO:0009058//biosynthetic process;GO:0009987//cellular process;GO:0016114//terpenoid biosynthetic process;GO:0042214//terpene metabolic pro…	--
Niben261Chr15g0495005	49916	59745	51293	42989	37106	33527	2891.75	2883.97	2941.14	1248.76	1244.25	1235.35	2905.62	1242.78	-1.22527	0	0	INPS1	XP_009590797.1 inositol-3-phosphate synthase [Nicotiana tomentosiformis]	Metabolism;Metabolism;Metabolism	Global and overview maps;Global and overview maps;Carbohydrate metabolism	ko01100//Metabolic pathways;ko01110//Biosynthesis of secondary metabolites;ko00562//Inositol phosphate metabolism	K01858;K01858;K01858	-	GO:0004512//inositol-3-phosphate synthase activity	GO:0006021//inositol biosynthetic process;GO:0008654//phospholipid biosynthetic process	--
Niben261Chr15g0922003	1378	1704	1327	10645	9529	8676	91.665	94.444	87.356	355.091	366.92	367.097	91.155	363.036	1.99372	0	0	CRT3	OIT03835.1 calreticulin-3 [Nicotiana attenuata]	Genetic Information Processing;Cellular Processes	Folding, sorting and degradation;Transport and catabolism	ko04141//Protein processing in endoplasmic reticulum;ko04145//Phagosome	K08057;K08057	GO:0005783//endoplasmic reticulum	GO:0005509//calcium ion binding;GO:0051082//unfolded protein binding	GO:0006457//protein folding	--
Niben261Chr15g1209001	5408	6481	5683	40989	33961	31439	186.807	186.538	194.3	709.957	679.024	690.721	189.215	693.234	1.87332	0	0	GRDP1	XP_009784837.1 PREDICTED: uncharacterized protein LOC104233188 [Nicotiana sylvestris]	-	-	-	-	-	-	-	--
Niben261Chr15g1422003	28	48	33	6682	5743	5436	2.992	4.274	3.491	358.07	355.262	369.502	3.58567	360.945	6.65339	0	0	EP3	XP_009777773.1 PREDICTED: endochitinase PR4-like [Nicotiana sylvestris]	Metabolism;Metabolism	Global and overview maps;Carbohydrate metabolism	ko01100//Metabolic pathways;ko00520//Amino sugar and nucleotide sugar metabolism	K01183;K01183	-	GO:0004568//chitinase activity;GO:0008061//chitin binding	GO:0006032//chitin catabolic process;GO:0016998//cell wall macromolecule catabolic process	--
Niben261Chr16g0423003	25546	30882	25898	21759	19365	17260	2124.27	2139.79	2131.53	907.254	932.087	912.864	2131.86	917.402	-1.21649	0	0	BCA1	XP_019237480.1 PREDICTED: carbonic anhydrase, chloroplastic isoform X1 [Nicotiana attenuata]	Metabolism;Metabolism	Global and overview maps;Energy metabolism	ko01100//Metabolic pathways;ko00910//Nitrogen metabolism	K01673;K01673	GO:0005575//cellular_component;GO:0005622//intracellular anatomical structure;GO:0005737//cytoplasm;GO:0009507//chloroplast;GO:0009532//plastid stroma;GO:0009536//plastid;GO:0009570//chloroplast stroma;GO:0043226//organelle;GO:0043227//membrane-bounded organelle;GO:0043229//intracellular organelle;GO:0043231//intracellular membrane-bounded organelle	GO:0003674//molecular_function;GO:0003824//catalytic activity;GO:0004089//carbonate dehydratase activity;GO:0005488//binding;GO:0008270//zinc ion binding;GO:0016829//lyase activity;GO:0016835//carbon-oxygen lyase activity;GO:0016836//hydro-lyase activity;GO:0043167//ion binding;GO:0043169//cation binding;GO:0046872//metal ion binding;GO:0046914//transition metal ion binding	GO:0008150//biological_process;GO:0015976//carbon utilization	--
Niben261Chr16g0759003	6342	8248	6637	4440	3815	3336	1551.62	1681.4	1607.18	544.677	540.255	519.109	1613.4	534.68	-1.59336	0	0	LSAT_1X82001	AAT45202.1 lipid transfer protein 1 precursor, partial [Nicotiana tabacum]	-	-	-	-	-	-	-	--
Niben261Chr17g0417003	173	181	165	3257	2807	2469	17.97	15.665	16.964	169.635	168.767	163.115	16.8663	167.172	3.30912	0	0	Os04g0179200	XP_019257180.1 PREDICTED: secoisolariciresinol dehydrogenase-like [Nicotiana attenuata]	-	-	-	-	GO:0005737//cytoplasm	GO:0000286//alanine dehydrogenase activity;GO:0003677//DNA binding;GO:0003824//catalytic activity;GO:0003978//UDP-glucose 4-epimerase activity;GO:0004316//3-oxoacyl-[acyl-carrier-protein] reductase (NADPH) activity;GO:0008460//dTDP-glucose 4,6-dehydratase activity;GO:0008667//2,3-dihydro-2,3-dihydroxybenzoate dehydrogenase activity;GO:0008678//2-deoxy-D-gluconate 3-dehydrogenase activity;GO:00164…	GO:0000272//polysaccharide catabolic process;GO:0006012//galactose metabolic process;GO:0006522//alanine metabolic process;GO:0006631//fatty acid metabolic process;GO:0006633//fatty acid biosynthetic process;GO:0008152//metabolic process;GO:0009243//O antigen biosynthetic process;GO:0015995//chlorophyll biosynthetic process;GO:0019305//dTDP-rhamnose biosynthetic process;GO:0019354//siroheme biosy…	--
Niben261Chr19g0661007	873	929	816	36871	31374	28307	56.925	50.474	52.664	1205.51	1184.14	1173.97	53.3543	1187.87	4.47663	0	0	CAT-1	XP_009792372.1 PREDICTED: catalase isozyme 1 [Nicotiana sylvestris]	Metabolism;Metabolism;Metabolism;Environmental Information Processing;Cellular Processes;Metabolism;Metabolism	Global and overview maps;Global and overview maps;Global and overview maps;Signal transduction;Transport and catabolism;Carbohydrate metabolism;Amino acid metabolism	ko01100//Metabolic pathways;ko01110//Biosynthesis of secondary metabolites;ko01200//Carbon metabolism;ko04016//MAPK signaling pathway - plant;ko04146//Peroxisome;ko00630//Glyoxylate and dicarboxylate metabolism;ko00380//Tryptophan metabolism	K03781;K03781;K03781;K03781;K03781;K03781;K03781	GO:0005575//cellular_component;GO:0005576//extracellular region;GO:0005618//cell wall;GO:0005622//intracellular anatomical structure;GO:0005737//cytoplasm;GO:0005739//mitochondrion;GO:0005773//vacuole;GO:0005777//peroxisome;GO:0005829//cytosol;GO:0005840//ribosome;GO:0005886//plasma membrane;GO:0005911//cell-cell junction;GO:0009506//plasmodesma;GO:0009507//chloroplast;GO:0009514//glyoxysome;GO:0…	GO:0003674//molecular_function;GO:0003676//nucleic acid binding;GO:0003723//RNA binding;GO:0003729//mRNA binding;GO:0003824//catalytic activity;GO:0004096//catalase activity;GO:0004601//peroxidase activity;GO:0005488//binding;GO:0016209//antioxidant activity;GO:0016491//oxidoreductase activity;GO:0016684//oxidoreductase activity, acting on peroxide as acceptor;GO:0020037//heme binding;GO:0043167/…	GO:0000302//response to reactive oxygen species;GO:0006950//response to stress;GO:0006979//response to oxidative stress;GO:0006995//cellular response to nitrogen starvation;GO:0007154//cell communication;GO:0008150//biological_process;GO:0008152//metabolic process;GO:0009056//catabolic process;GO:0009266//response to temperature stimulus;GO:0009267//cellular response to starvation;GO:0009314//res…	--
Niben261Chr19g1250003	44	54	55	6261	5243	4915	0.907	0.932	1.122	64.722	62.558	64.449	0.987	63.9097	6.01684	0	0	PDR1	BAR94042.1 PDR-type ACB transporter [Nicotiana benthamiana]	-	-	-	-	GO:0005575//cellular_component;GO:0005887//integral component of plasma membrane;GO:0009380//excinuclease repair complex;GO:0009898//cytoplasmic side of plasma membrane;GO:0016020//membrane;GO:0016021//integral component of membrane;GO:0043190//ATP-binding cassette (ABC) transporter complex;GO:0055051//ATP-binding cassette (ABC) transporter complex, integrated substrate binding;GO:0055052//ATP-bi…	GO:0003674//molecular_function;GO:0003924//GTPase activity;GO:0005260//intracellularly ATP-gated chloride channel activity;GO:0005319//lipid transporter activity;GO:0005524//ATP binding;GO:0005525//GTP binding;GO:0009378//four-way junction helicase activity;GO:0009381//excinuclease ABC activity;GO:0015220//choline transmembrane transporter activity;GO:0015221//lipopolysaccharide transmembrane tra…	GO:0000910//cytokinesis;GO:0006281//DNA repair;GO:0006289//nucleotide-excision repair;GO:0006310//DNA recombination;GO:0006576//cellular biogenic amine metabolic process;GO:0006810//transport;GO:0006817//phosphate ion transport;GO:0006824//cobalt ion transport;GO:0006869//lipid transport;GO:0007601//visual perception;GO:0008150//biological_process;GO:0008272//sulfate transport;GO:0015675//nickel …	--
Niben261Chr17g0387001	52	57	57	2716	2548	2325	2.618	2.391	2.84	68.564	74.253	74.45	2.61633	72.4223	4.79082	4.16646e-297	4.05326e-294	SULTR1;2	XP_009758428.1 PREDICTED: sulfate transporter 1.3-like [Nicotiana sylvestris]	-	-	-	-	GO:0016020//membrane;GO:0016021//integral component of membrane;GO:0019867//outer membrane	GO:0015116//sulfate transmembrane transporter activity	GO:0000746//conjugation;GO:0008272//sulfate transport;GO:0032366//intracellular sterol transport	--
Niben261Chr10g0608019	22	28	26	4034	3602	3188	1.968	2.087	2.302	180.925	186.468	181.34	2.119	182.911	6.43161	2.01427e-293	1.91289e-290	poxN1	NP_001312082.1 peroxidase N1 precursor [Nicotiana tabacum]	Metabolism;Metabolism;Metabolism	Global and overview maps;Global and overview maps;Biosynthesis of other secondary metabolites	ko01100//Metabolic pathways;ko01110//Biosynthesis of secondary metabolites;ko00940//Phenylpropanoid biosynthesis	K00430;K00430;K00430	-	GO:0004601//peroxidase activity;GO:0020037//heme binding	GO:0006979//response to oxidative stress	--
Niben261Chr09g0549006	994	1238	846	7421	6603	5985	48.799	50.642	41.108	182.678	187.635	186.881	46.8497	185.731	1.98711	2.08949e-284	1.93817e-281	LACS1	XP_009774710.1 PREDICTED: long chain acyl-CoA synthetase 1 [Nicotiana sylvestris]	Metabolism;Cellular Processes;Metabolism;Metabolism;Metabolism	Global and overview maps;Transport and catabolism;Global and overview maps;Lipid metabolism;Lipid metabolism	ko01100//Metabolic pathways;ko04146//Peroxisome;ko01212//Fatty acid metabolism;ko00061//Fatty acid biosynthesis;ko00071//Fatty acid degradation	K01897;K01897;K01897;K01897;K01897	GO:0005575//cellular_component;GO:0005622//intracellular anatomical structure;GO:0005737//cytoplasm;GO:0005783//endoplasmic reticulum;GO:0012505//endomembrane system;GO:0043226//organelle;GO:0043227//membrane-bounded organelle;GO:0043229//intracellular organelle;GO:0043231//intracellular membrane-bounded organelle	GO:0000166//nucleotide binding;GO:0003674//molecular_function;GO:0003824//catalytic activity;GO:0003987//acetate-CoA ligase activity;GO:0004467//long-chain fatty acid-CoA ligase activity;GO:0005488//binding;GO:0005524//ATP binding;GO:0008668//(2,3-dihydroxybenzoyl)adenylate synthase activity;GO:0008756//o-succinylbenzoate-CoA ligase activity;GO:0015645//fatty acid ligase activity;GO:0016405//CoA-…	GO:0001676//long-chain fatty acid metabolic process;GO:0006082//organic acid metabolic process;GO:0006281//DNA repair;GO:0006629//lipid metabolic process;GO:0006631//fatty acid metabolic process;GO:0008150//biological_process;GO:0008152//metabolic process;GO:0009058//biosynthetic process;GO:0009059//macromolecule biosynthetic process;GO:0009234//menaquinone biosynthetic process;GO:0009987//cellul…	--
Niben261Chr10g0856001	187	256	197	3176	3002	2457	16.272	18.518	16.909	138.251	150.831	135.691	17.233	141.591	3.03848	2.62036e-283	2.37535e-280	FPS	XP_019247056.1 PREDICTED: farnesyl pyrophosphate synthase 1-like [Nicotiana attenuata]	Metabolism;Metabolism;Metabolism	Global and overview maps;Global and overview maps;Metabolism of terpenoids and polyketides	ko01100//Metabolic pathways;ko01110//Biosynthesis of secondary metabolites;ko00900//Terpenoid backbone biosynthesis	K00787;K00787;K00787	-	GO:0000010//trans-hexaprenyltranstransferase activity;GO:0050347//trans-octaprenyltranstransferase activity	GO:0008299//isoprenoid biosynthetic process;GO:0009234//menaquinone biosynthetic process;GO:0010236//plastoquinone biosynthetic process	--
Niben261Chr07g0828009	24	27	23	3866	3454	3018	1.174	1.101	1.114	94.852	97.827	93.925	1.12967	95.5347	6.40206	1.34777e-282	1.19461e-279	HMGR	BBE00755.1 3-hydroxy-3-methylglutaryl-CoA reductase [Nicotiana benthamiana]	Metabolism;Metabolism;Metabolism	Global and overview maps;Global and overview maps;Metabolism of terpenoids and polyketides	ko01100//Metabolic pathways;ko01110//Biosynthesis of secondary metabolites;ko00900//Terpenoid backbone biosynthesis	K00021;K00021;K00021	GO:0005575//cellular_component;GO:0005622//intracellular anatomical structure;GO:0005737//cytoplasm;GO:0005777//peroxisome;GO:0005778//peroxisomal membrane;GO:0005783//endoplasmic reticulum;GO:0005789//endoplasmic reticulum membrane;GO:0012505//endomembrane system;GO:0016020//membrane;GO:0016021//integral component of membrane;GO:0031090//organelle membrane;GO:0031224//intrinsic component of memb…	GO:0000166//nucleotide binding;GO:0003674//molecular_function;GO:0003824//catalytic activity;GO:0004420//hydroxymethylglutaryl-CoA reductase (NADPH) activity;GO:0005488//binding;GO:0016491//oxidoreductase activity;GO:0016614//oxidoreductase activity, acting on CH-OH group of donors;GO:0016616//oxidoreductase activity, acting on the CH-OH group of donors, NAD or NADP as acceptor;GO:0036094//small …	GO:0006139//nucleobase-containing compound metabolic process;GO:0006163//purine nucleotide metabolic process;GO:0006629//lipid metabolic process;GO:0006694//steroid biosynthetic process;GO:0006720//isoprenoid metabolic process;GO:0006725//cellular aromatic compound metabolic process;GO:0006753//nucleoside phosphate metabolic process;GO:0006793//phosphorus metabolic process;GO:0006796//phosphate-c…	--
Niben261Chr17g1502011	119	130	108	2781	2480	2016	10.008	9.11	8.99	117.273	120.725	107.836	9.36933	115.278	3.62103	3.04329e-279	2.58265e-276	GGL4	XP_009801409.1 PREDICTED: glucan endo-1,3-beta-glucosidase, acidic isoform GL161 [Nicotiana sylvestris]	-	-	-	-	-	GO:0004553//hydrolase activity, hydrolyzing O-glycosyl compounds;GO:0050332//thiamine pyridinylase activity	GO:0005975//carbohydrate metabolic process;GO:0009230//thiamine catabolic process	--
Niben261Chr10g0129001	2246	3034	2199	1252	1060	967	446.236	502.263	432.431	124.723	121.888	122.192	460.31	122.934	-1.90472	2.23554e-278	1.85764e-275	TIMPB	XP_019253632.1 PREDICTED: proteinase inhibitor I-B-like [Nicotiana attenuata]	-	-	-	-	-	GO:0004867//serine-type endopeptidase inhibitor activity	GO:0009611//response to wounding	--
Niben261Chr12g0665003	1356	1482	1377	8061	7234	6533	116.693	106.267	117.26	347.814	360.349	357.586	113.407	355.25	1.64733	6.60863e-269	5.27184e-266	PARC	GER45105.1 glutathione s-transferase [Striga asiatica]	Metabolism;Metabolism	Global and overview maps;Metabolism of other amino acids	ko01100//Metabolic pathways;ko00480//Glutathione metabolism	K00799;K00799	-	GO:0005515//protein binding;GO:0015035//protein-disulfide reductase activity;GO:0016034//maleylacetoacetate isomerase activity	GO:0006559//L-phenylalanine catabolic process;GO:0006572//tyrosine catabolic process;GO:0006749//glutathione metabolic process;GO:0006790//sulfur compound metabolic process;GO:0045454//cell redox homeostasis	--
Niben261Chr01g0210011	933	1134	901	6055	5213	4647	62.631	63.428	59.886	203.821	202.544	198.399	61.9817	201.588	1.7015	1.4624e-267	1.14371e-264	PARC	GER45105.1 glutathione s-transferase [Striga asiatica]	Metabolism;Metabolism	Global and overview maps;Metabolism of other amino acids	ko01100//Metabolic pathways;ko00480//Glutathione metabolism	K00799;K00799	-	GO:0005515//protein binding;GO:0008083//growth factor activity;GO:0015035//protein-disulfide reductase activity;GO:0016034//maleylacetoacetate isomerase activity;GO:0043539//protein serine/threonine kinase activator activity	GO:0006559//L-phenylalanine catabolic process;GO:0006572//tyrosine catabolic process;GO:0006749//glutathione metabolic process;GO:0006790//sulfur compound metabolic process;GO:0045454//cell redox homeostasis	--
Niben261Chr10g0145003	205	220	229	2962	2665	2295	9.514	8.519	10.534	69.033	71.682	67.839	9.52233	69.518	2.868	1.04984e-260	8.05265e-258	NFP	XP_016479215.1 PREDICTED: protein LYK5-like [Nicotiana tabacum]	-	-	-	-	GO:0005575//cellular_component;GO:0005886//plasma membrane;GO:0016020//membrane;GO:0016021//integral component of membrane;GO:0031224//intrinsic component of membrane;GO:0071944//cell periphery	GO:0000166//nucleotide binding;GO:0003674//molecular_function;GO:0003824//catalytic activity;GO:0004672//protein kinase activity;GO:0004674//protein serine/threonine kinase activity;GO:0004675//transmembrane receptor protein serine/threonine kinase activity;GO:0004888//transmembrane signaling receptor activity;GO:0005488//binding;GO:0005515//protein binding;GO:0005524//ATP binding;GO:0016301//kin…	GO:0006464//cellular protein modification process;GO:0006468//protein phosphorylation;GO:0006793//phosphorus metabolic process;GO:0006796//phosphate-containing compound metabolic process;GO:0006807//nitrogen compound metabolic process;GO:0007154//cell communication;GO:0007165//signal transduction;GO:0007166//cell surface receptor signaling pathway;GO:0007167//enzyme linked receptor protein signal…	--
Niben261Chr11g1059001	3590	4243	3392	2945	2541	2366	232.051	228.526	216.999	95.438	95.056	97.267	225.859	95.9203	-1.23551	8.62653e-257	6.49203e-254	At1g21400	XP_009757209.1 PREDICTED: 2-oxoisovalerate dehydrogenase subunit alpha 1, mitochondrial-like isoform X2 [Nicotiana sylvestris]	Metabolism;Metabolism;Metabolism;Metabolism	Global and overview maps;Global and overview maps;Amino acid metabolism;Carbohydrate metabolism	ko01100//Metabolic pathways;ko01110//Biosynthesis of secondary metabolites;ko00280//Valine, leucine and isoleucine degradation;ko00640//Propanoate metabolism	K00166;K00166;K00166;K00166	GO:0005737//cytoplasm;GO:0015627//type II protein secretion system complex;GO:0045250//cytosolic pyruvate dehydrogenase complex;GO:0045252//oxoglutarate dehydrogenase complex	GO:0003824//catalytic activity;GO:0004591//oxoglutarate dehydrogenase (succinyl-transferring) activity;GO:0004739//pyruvate dehydrogenase (acetyl-transferring) activity;GO:0008661//1-deoxy-D-xylulose-5-phosphate synthase activity;GO:0016624//oxidoreductase activity, acting on the aldehyde or oxo group of donors, disulfide as acceptor;GO:0030976//thiamine pyrophosphate binding	GO:0006086//acetyl-CoA biosynthetic process from pyruvate;GO:0006099//tricarboxylic acid cycle;GO:0006554//lysine catabolic process;GO:0006568//tryptophan metabolic process;GO:0008615//pyridoxine biosynthetic process;GO:0009228//thiamine biosynthetic process;GO:0009240//isopentenyl diphosphate biosynthetic process;GO:0015628//protein secretion by the type II secretion system;GO:0016114//terpenoid…	--
Niben261Chr03g0273006	5981	7090	6230	6063	5252	4613	315.044	311.175	324.806	160.15	160.134	154.54	317.008	158.275	-1.00209	2.39723e-251	1.73847e-248	EGY3	XP_009617672.1 probable zinc metallopeptidase EGY3, chloroplastic isoform X1 [Nicotiana tomentosiformis]	-	-	-	-	GO:0005789//endoplasmic reticulum membrane	GO:0004222//metalloendopeptidase activity	GO:0006508//proteolysis	--
Niben261Chr04g1789009	2155	2776	2183	1403	1239	1014	398.685	427.974	399.687	130.135	132.661	119.3	408.782	127.365	-1.68236	2.9438e-251	2.09672e-248	HSP17.6C	XP_009771699.1 PREDICTED: 17.6 kDa class I heat shock protein 3-like [Nicotiana sylvestris]	Genetic Information Processing	Folding, sorting and degradation	ko04141//Protein processing in endoplasmic reticulum	K13993	-	-	-	--
Niben261Chr13g0010010	27	25	24	2929	2639	2358	2.554	1.97	2.247	138.905	144.472	141.845	2.257	141.741	5.9727	2.18373e-247	1.50173e-244	CHN48	XP_009617302.1 endochitinase A [Nicotiana tomentosiformis]	Metabolism;Environmental Information Processing;Metabolism	Global and overview maps;Signal transduction;Carbohydrate metabolism	ko01100//Metabolic pathways;ko04016//MAPK signaling pathway - plant;ko00520//Amino sugar and nucleotide sugar metabolism	K20547;K20547;K20547	-	GO:0004568//chitinase activity;GO:0008061//chitin binding	GO:0006032//chitin catabolic process;GO:0016998//cell wall macromolecule catabolic process	--
Niben261Chr09g0303005	73	87	69	2169	2074	1777	3.206	3.177	2.987	47.776	52.727	49.65	3.12333	50.051	4.00224	3.35968e-247	2.27126e-244	PHT1-4	XP_009765236.1 PREDICTED: inorganic phosphate transporter 1-4-like [Nicotiana sylvestris]	-	-	-	-	GO:0005887//integral component of plasma membrane;GO:0016021//integral component of membrane	GO:0008028//monocarboxylic acid transmembrane transporter activity;GO:0015114//phosphate ion transmembrane transporter activity;GO:0015295//solute:proton symporter activity;GO:0022857//transmembrane transporter activity;GO:0042910//xenobiotic transmembrane transporter activity;GO:0051119//sugar transmembrane transporter activity	GO:0006810//transport;GO:0006817//phosphate ion transport;GO:0008643//carbohydrate transport;GO:0015718//monocarboxylic acid transport;GO:0042908//xenobiotic transport;GO:0055085//transmembrane transport	--
MSTRG.13003	70	89	75	2174	1861	1675	3.593	3.807	3.811	55.96	55.298	54.69	3.737	55.316	3.88774	1.2018e-244	7.98918e-242	CHIT5B	nod factor hydrolase protein 1-like [Nicotiana tomentosiformis]	Metabolism;Metabolism	Global and overview maps;Carbohydrate metabolism	ko01100//Metabolic pathways;ko00520//Amino sugar and nucleotide sugar metabolism	K01183;K01183	-	GO:0016798//hydrolase activity, acting on glycosyl bonds	GO:0071704//organic substance metabolic process	--
Niben261Chr07g0101017	797	959	751	5215	4433	4258	74.391	74.611	69.386	244.178	239.598	252.909	72.796	245.562	1.75415	4.73627e-239	3.0969e-236	ANN2	XP_019249858.1 PREDICTED: annexin D2-like [Nicotiana attenuata]	-	-	-	-	-	GO:0005509//calcium ion binding;GO:0005544//calcium-dependent phospholipid binding	-	--
Niben261Chr07g1291004	185	220	208	2677	2316	2018	12.826	12.696	14.273	93.048	92.921	88.979	13.265	91.6493	2.7885	2.49904e-238	1.60769e-235	OsI_03083	XP_016516199.1 PREDICTED: phospholipase A1-II 1-like [Nicotiana tabacum]	-	-	-	-	-	GO:0016787//hydrolase activity	GO:0006629//lipid metabolic process	--
Niben261Chr06g1227001	1342	1629	1334	7072	6256	5669	53.038	53.662	52.173	140.157	143.114	142.52	52.9577	141.93	1.42227	5.8874e-235	3.66914e-232	HSP90	XP_019239585.1 PREDICTED: endoplasmin homolog [Nicotiana attenuata]	Genetic Information Processing;Organismal Systems	Folding, sorting and degradation;Environmental adaptation	ko04141//Protein processing in endoplasmic reticulum;ko04626//Plant-pathogen interaction	K09487;K09487	GO:0009330//DNA topoisomerase type II (double strand cut, ATP-hydrolyzing) complex	GO:0003918//DNA topoisomerase type II (double strand cut, ATP-hydrolyzing) activity;GO:0005524//ATP binding;GO:0016887//ATP hydrolysis activity;GO:0051082//unfolded protein binding	GO:0006265//DNA topological change;GO:0006457//protein folding	--
Niben261Chr19g1250015	45	54	41	2288	1803	1670	0.951	0.95	0.856	24.203	22.019	22.413	0.919	22.8783	4.63777	3.31789e-232	2.03596e-229	PDR1	BAR94044.1 PDR-type ACB transporter [Nicotiana benthamiana]	-	-	-	-	GO:0005575//cellular_component;GO:0005737//cytoplasm;GO:0005887//integral component of plasma membrane;GO:0009379//Holliday junction helicase complex;GO:0009380//excinuclease repair complex;GO:0009898//cytoplasmic side of plasma membrane;GO:0016020//membrane;GO:0016021//integral component of membrane;GO:0030257//type III protein secretion system complex;GO:0043190//ATP-binding cassette (ABC) tran…	GO:0000166//nucleotide binding;GO:0003674//molecular_function;GO:0003723//RNA binding;GO:0003724//RNA helicase activity;GO:0003924//GTPase activity;GO:0004386//helicase activity;GO:0005319//lipid transporter activity;GO:0005524//ATP binding;GO:0005525//GTP binding;GO:0009378//four-way junction helicase activity;GO:0009381//excinuclease ABC activity;GO:0015220//choline transmembrane transporter ac…	GO:0000910//cytokinesis;GO:0001887//selenium compound metabolic process;GO:0002949//tRNA threonylcarbamoyladenosine modification;GO:0006281//DNA repair;GO:0006289//nucleotide-excision repair;GO:0006310//DNA recombination;GO:0006400//tRNA modification;GO:0006464//cellular protein modification process;GO:0006576//cellular biogenic amine metabolic process;GO:0006777//Mo-molybdopterin cofactor biosyn…	--
Niben261Chr14g1384008	126	103	91	2391	1908	1895	5.02	3.419	3.589	47.767	44.003	48.022	4.00933	46.5973	3.53881	6.19661e-231	3.74482e-228	SBT1.2	XP_019239947.1 PREDICTED: subtilisin-like protease SBT1.2 [Nicotiana attenuata]	-	-	-	-	-	GO:0008236//serine-type peptidase activity	GO:0006508//proteolysis;GO:0009306//protein secretion	--
Niben261Chr02g0487011	29	37	50	2331	1857	1739	0.72	0.765	1.228	29.003	26.672	27.446	0.904333	27.707	4.93725	2.12108e-228	1.26271e-225	At3g47570	XP_009783787.1 PREDICTED: putative receptor-like protein kinase At3g47110 [Nicotiana sylvestris]	-	-	-	-	-	GO:0004672//protein kinase activity;GO:0005515//protein binding;GO:0005524//ATP binding	GO:0006468//protein phosphorylation	--
Niben261Chr16g0732006	3270	3750	3267	2863	2461	2237	308.291	294.585	304.858	135.342	134.299	134.134	302.578	134.592	-1.16872	2.62687e-225	1.54081e-222	PER42	XP_009613011.1 peroxidase 42 [Nicotiana tomentosiformis]	Metabolism;Metabolism;Metabolism	Global and overview maps;Global and overview maps;Biosynthesis of other secondary metabolites	ko01100//Metabolic pathways;ko01110//Biosynthesis of secondary metabolites;ko00940//Phenylpropanoid biosynthesis	K00430;K00430;K00430	GO:0005575//cellular_component;GO:0005576//extracellular region;GO:0005618//cell wall;GO:0005911//cell-cell junction;GO:0009505//plant-type cell wall;GO:0009506//plasmodesma;GO:0030054//cell junction;GO:0030312//external encapsulating structure;GO:0055044//symplast;GO:0071944//cell periphery	GO:0003674//molecular_function;GO:0003824//catalytic activity;GO:0004096//catalase activity;GO:0004601//peroxidase activity;GO:0005488//binding;GO:0016209//antioxidant activity;GO:0016491//oxidoreductase activity;GO:0016684//oxidoreductase activity, acting on peroxide as acceptor;GO:0020037//heme binding;GO:0043167//ion binding;GO:0043169//cation binding;GO:0046872//metal ion binding;GO:0046906//…	GO:0006950//response to stress;GO:0006979//response to oxidative stress;GO:0008150//biological_process;GO:0008152//metabolic process;GO:0009056//catabolic process;GO:0009636//response to toxic substance;GO:0009664//plant-type cell wall organization;GO:0009987//cellular process;GO:0016043//cellular component organization;GO:0016999//antibiotic metabolic process;GO:0017001//antibiotic catabolic pro…	--
Niben261Chr17g0988004	14	9	7	7119	6110	5634	1.154	0.618	0.571	294.351	291.633	295.488	0.781	293.824	8.55541	7.90915e-222	4.57195e-219	GN2	XP_009760304.1 PREDICTED: glucan endo-1,3-beta-glucosidase, basic vacuolar isoform GGIB50 isoform X1 [Nicotiana sylvestris]	-	-	-	-	-	GO:0004553//hydrolase activity, hydrolyzing O-glycosyl compounds	GO:0005975//carbohydrate metabolic process	--
Niben261Chr07g0843004	3571	4365	3698	14967	12743	11599	376.222	383.156	385.58	790.603	777.058	777.215	381.653	781.625	1.03422	8.23966e-222	4.69496e-219	ACO	BDC53227.1 aminocyclopropanecarboxylate oxidase 2b [Nicotiana benthamiana]	Metabolism;Metabolism;Metabolism	Global and overview maps;Global and overview maps;Amino acid metabolism	ko01100//Metabolic pathways;ko01110//Biosynthesis of secondary metabolites;ko00270//Cysteine and methionine metabolism	K05933;K05933;K05933	-	GO:0008685//2-C-methyl-D-erythritol 2,4-cyclodiphosphate synthase activity;GO:0016491//oxidoreductase activity	GO:0006970//response to osmotic stress;GO:0019288//isopentenyl diphosphate biosynthetic process, methylerythritol 4-phosphate pathway	--
Niben261Chr03g0320012	51	56	29	1982	1838	1602	5.279	4.83	2.971	102.868	110.121	105.466	4.36	106.152	4.60566	1.87535e-219	1.05353e-216	ACO	XP_019249378.1 PREDICTED: 1-aminocyclopropane-1-carboxylate oxidase [Nicotiana attenuata]	Metabolism;Metabolism;Metabolism	Global and overview maps;Global and overview maps;Amino acid metabolism	ko01100//Metabolic pathways;ko01110//Biosynthesis of secondary metabolites;ko00270//Cysteine and methionine metabolism	K05933;K05933;K05933	-	GO:0016491//oxidoreductase activity	-	--
MSTRG.15590	2939	3795	3069	2709	2321	2110	427.892	460.375	442.248	197.762	195.594	195.385	443.505	196.247	-1.17628	1.58321e-215	8.77053e-213	--	cadmium tolerant 1 [Miscanthus sinensis]	-	-	-	-	-	-	-	--
MSTRG.31874	1118	1372	1276	496	358	352	17.539	17.935	19.813	3.902	3.251	3.512	18.429	3.555	-2.37406	1.89631e-214	1.03611e-211	--	Exocyst complex component EXO84A [Capsicum baccatum]	-	-	-	-	-	-	-	--
Niben261Chr13g0907007	77	75	70	1903	1770	1494	4.541	3.685	4.086	56.27	60.417	56.033	4.104	57.5733	3.8103	2.97798e-213	1.58373e-210	CYP76B6	XP_009803463.1 PREDICTED: LOW QUALITY PROTEIN: uncharacterized protein LOC104248834 [Nicotiana sylvestris]	-	-	-	-	-	GO:0005506//iron ion binding;GO:0016705//oxidoreductase activity, acting on paired donors, with incorporation or reduction of molecular oxygen;GO:0020037//heme binding	-	--
Niben261Chr05g0013011	393	534	454	3479	3010	2873	9.713	11.004	11.107	43.147	43.093	45.198	10.608	43.8127	2.0462	1.08616e-205	5.48389e-203	ALA9	XP_019229770.1 PREDICTED: putative phospholipid-transporting ATPase 9 [Nicotiana attenuata]	-	-	-	-	GO:0031004//potassium ion-transporting ATPase complex	GO:0005375//copper ion transmembrane transporter activity;GO:0005388//P-type calcium transporter activity;GO:0008556//P-type potassium transmembrane transporter activity;GO:0015434//ABC-type cadmium transporter activity;GO:0015444//P-type magnesium transporter activity;GO:0016787//hydrolase activity;GO:0042625//ATPase-coupled ion transmembrane transporter activity;GO:0046873//metal ion transmembr…	GO:0006545//glycine biosynthetic process;GO:0006564//L-serine biosynthetic process;GO:0006813//potassium ion transport;GO:0006816//calcium ion transport;GO:0006825//copper ion transport;GO:0008152//metabolic process;GO:0015691//cadmium ion transport;GO:0015693//magnesium ion transport;GO:0030001//metal ion transport	--
Niben261Chr12g0390011	56	64	57	1814	1513	1447	1.577	1.525	1.588	25.812	24.856	26.126	1.56333	25.598	4.03333	2.59729e-205	1.29494e-202	RLP32	XP_009776301.1 PREDICTED: receptor-like protein 12 [Nicotiana sylvestris]	-	-	-	-	-	GO:0005515//protein binding	-	--
Niben261Chr19g0344004	3245	3720	3185	13198	11332	10499	188.73	180.274	183.345	384.886	381.486	388.372	184.116	384.915	1.06392	4.9695e-205	2.44708e-202	APA1	XP_019249655.1 PREDICTED: cyprosin-like [Nicotiana attenuata]	-	-	-	-	-	-	GO:0006629//lipid metabolic process	--
Niben261Chr08g0323012	1071	1311	1083	530	483	416	71.248	72.669	71.309	17.679	18.598	17.602	71.742	17.9597	-1.99806	3.01084e-200	1.42965e-197	GAD	XP_016466778.1 PREDICTED: glutamate decarboxylase-like [Nicotiana tabacum]	Metabolism;Metabolism;Metabolism;Metabolism;Metabolism;Metabolism	Global and overview maps;Global and overview maps;Amino acid metabolism;Metabolism of other amino acids;Carbohydrate metabolism;Metabolism of other amino acids	ko01100//Metabolic pathways;ko01110//Biosynthesis of secondary metabolites;ko00250//Alanine, aspartate and glutamate metabolism;ko00410//beta-Alanine metabolism;ko00650//Butanoate metabolism;ko00430//Taurine and hypotaurine metabolism	K01580;K01580;K01580;K01580;K01580;K01580	GO:0005575//cellular_component;GO:0005911//cell-cell junction;GO:0009506//plasmodesma;GO:0030054//cell junction;GO:0055044//symplast	GO:0003674//molecular_function;GO:0003824//catalytic activity;GO:0004351//glutamate decarboxylase activity;GO:0004837//tyrosine decarboxylase activity;GO:0005488//binding;GO:0005515//protein binding;GO:0005516//calmodulin binding;GO:0016829//lyase activity;GO:0016830//carbon-carbon lyase activity;GO:0016831//carboxy-lyase activity;GO:0019842//vitamin binding;GO:0030170//pyridoxal phosphate bindin…	GO:0006082//organic acid metabolic process;GO:0006520//cellular amino acid metabolic process;GO:0006536//glutamate metabolic process;GO:0006540//glutamate decarboxylation to succinate;GO:0006807//nitrogen compound metabolic process;GO:0008150//biological_process;GO:0008152//metabolic process;GO:0009064//glutamine family amino acid metabolic process;GO:0009987//cellular process;GO:0016226//iron-su…	--
Niben261Chr09g0112017	83	97	77	1793	1580	1406	3.877	3.762	3.547	41.836	42.575	41.621	3.72867	42.0107	3.49402	6.12021e-200	2.87189e-197	NFP	XP_009762994.1 PREDICTED: lysM domain receptor-like kinase 4 [Nicotiana sylvestris]	-	-	-	-	GO:0005575//cellular_component;GO:0005886//plasma membrane;GO:0016020//membrane;GO:0016021//integral component of membrane;GO:0031224//intrinsic component of membrane;GO:0033644//host cell membrane;GO:0071944//cell periphery	GO:0000166//nucleotide binding;GO:0003674//molecular_function;GO:0003824//catalytic activity;GO:0004672//protein kinase activity;GO:0004674//protein serine/threonine kinase activity;GO:0004675//transmembrane receptor protein serine/threonine kinase activity;GO:0004888//transmembrane signaling receptor activity;GO:0005261//cation channel activity;GO:0005488//binding;GO:0005515//protein binding;GO:…	GO:0006464//cellular protein modification process;GO:0006468//protein phosphorylation;GO:0006793//phosphorus metabolic process;GO:0006796//phosphate-containing compound metabolic process;GO:0006807//nitrogen compound metabolic process;GO:0007154//cell communication;GO:0007165//signal transduction;GO:0007166//cell surface receptor signaling pathway;GO:0007167//enzyme linked receptor protein signal…	--
MSTRG.27399	85	95	84	1821	1583	1380	5.236	4.955	5.208	56.652	56.883	54.256	5.133	55.9303	3.44576	1.95338e-197	9.05959e-195	ICR4	PREDICTED: interactor of constitutive active ROPs 1-like [Nicotiana attenuata]	-	-	-	-	GO:0016020//membrane;GO:0035838//growing cell tip;GO:0043231//intracellular membrane-bounded organelle	-	GO:0009926//auxin polar transport;GO:0042445//hormone metabolic process	--
Niben261Chr14g1360006	30	23	13	2290	1895	1726	3.567	2.278	1.53	136.514	130.407	130.515	2.45833	132.479	5.75194	7.36556e-196	3.37681e-193	AP24	XP_009782398.1 PREDICTED: osmotin [Nicotiana sylvestris]	-	-	-	-	GO:0005575//cellular_component;GO:0005622//intracellular anatomical structure;GO:0005737//cytoplasm	GO:0008233//peptidase activity	GO:0001906//cell killing;GO:0006508//proteolysis;GO:0006950//response to stress;GO:0006952//defense response;GO:0008150//biological_process;GO:0009605//response to external stimulus;GO:0009607//response to biotic stimulus;GO:0009620//response to fungus;GO:0016032//viral process;GO:0031640//killing of cells of other organism;GO:0035821//modulation of process of other organism;GO:0043207//response …	--
Niben261Chr01g1317004	474	535	447	3470	2918	2842	30.504	28.688	28.473	111.973	108.697	116.319	29.2217	112.33	1.94263	3.47066e-195	1.57308e-192	RD21B	XP_009775102.1 PREDICTED: low-temperature-induced cysteine proteinase-like [Nicotiana sylvestris]	-	-	-	-	-	GO:0008234//cysteine-type peptidase activity	GO:0006508//proteolysis	--
Niben261Chr19g1336001	12	9	4	6741	5937	5275	0.626	0.404	0.24	182.268	185.318	180.92	0.423333	182.835	8.75454	5.58328e-194	2.50219e-191	EAS3	XP_009762840.1 PREDICTED: 5-epi-aristolochene synthase-like isoform X1 [Nicotiana sylvestris]	Metabolism	Metabolism of terpenoids and polyketides	ko00909//Sesquiterpenoid and triterpenoid biosynthesis	K15804	-	GO:0000287//magnesium ion binding;GO:0010333//terpene synthase activity;GO:0016829//lyase activity	-	--
Niben261Chr18g0703002	12	29	20	2260	1980	1768	0.543	1.094	0.896	51.295	51.875	50.9	0.844333	51.3567	5.9266	6.6312e-193	2.9388e-190	CRK2	XP_019237675.1 PREDICTED: cysteine-rich receptor-like protein kinase 2 [Nicotiana attenuata]	-	-	-	-	-	GO:0004672//protein kinase activity;GO:0005524//ATP binding	GO:0006468//protein phosphorylation	--
Niben261Chr18g1295002	162	177	134	2134	1733	1633	12.823	11.674	10.498	84.696	79.399	82.211	11.665	82.102	2.81523	9.93778e-190	4.35581e-187	CAD14	XP_009787463.1 PREDICTED: probable cinnamyl alcohol dehydrogenase 1 [Nicotiana sylvestris]	Metabolism;Metabolism;Metabolism	Global and overview maps;Global and overview maps;Biosynthesis of other secondary metabolites	ko01100//Metabolic pathways;ko01110//Biosynthesis of secondary metabolites;ko00940//Phenylpropanoid biosynthesis	K00083;K00083;K00083	-	GO:0004024//alcohol dehydrogenase activity, zinc-dependent;GO:0004520//endodeoxyribonuclease activity;GO:0008270//zinc ion binding;GO:0008743//L-threonine 3-dehydrogenase activity;GO:0016491//oxidoreductase activity;GO:0016655//oxidoreductase activity, acting on NAD(P)H, quinone or similar compound as acceptor;GO:0018467//formaldehyde dehydrogenase activity;GO:0046872//metal ion binding;GO:005060…	GO:0002376//immune system process;GO:0006113//fermentation;GO:0006567//threonine catabolic process;GO:0008152//metabolic process;GO:0009404//toxin metabolic process;GO:0010127//mycothiol-dependent detoxification;GO:0019439//aromatic compound catabolic process;GO:0030494//bacteriochlorophyll biosynthetic process;GO:0043571//maintenance of CRISPR repeat elements;GO:0046292//formaldehyde metabolic p…	--
Niben261Chr04g1122007	38	28	19	1901	1728	1432	8.858	5.438	4.384	222.188	233.147	212.303	6.22667	222.546	5.1595	1.6533e-188	7.16779e-186	STH-2	AIE17036.1 pathogenesis-related protein PR-10 [Nicotiana benthamiana]	-	-	-	-	-	-	GO:0006950//response to stress;GO:0006952//defense response;GO:0008150//biological_process;GO:0009607//response to biotic stimulus;GO:0050896//response to stimulus	--
Niben261Chr15g1259003	22	17	18	2190	1918	1717	2.448	1.576	1.983	122.209	123.554	121.536	2.00233	122.433	5.93417	8.19085e-185	3.47554e-182	CHI14	XP_019230966.1 PREDICTED: basic endochitinase [Nicotiana attenuata]	Metabolism;Environmental Information Processing;Metabolism	Global and overview maps;Signal transduction;Carbohydrate metabolism	ko01100//Metabolic pathways;ko04016//MAPK signaling pathway - plant;ko00520//Amino sugar and nucleotide sugar metabolism	K20547;K20547;K20547	GO:0005575//cellular_component;GO:0005576//extracellular region;GO:0005615//extracellular space	GO:0003674//molecular_function;GO:0003824//catalytic activity;GO:0004553//hydrolase activity, hydrolyzing O-glycosyl compounds;GO:0004568//chitinase activity;GO:0008061//chitin binding;GO:0016787//hydrolase activity;GO:0016798//hydrolase activity, acting on glycosyl bonds	GO:0000272//polysaccharide catabolic process;GO:0005975//carbohydrate metabolic process;GO:0005976//polysaccharide metabolic process;GO:0006022//aminoglycan metabolic process;GO:0006026//aminoglycan catabolic process;GO:0006030//chitin metabolic process;GO:0006032//chitin catabolic process;GO:0006040//amino sugar metabolic process;GO:0006807//nitrogen compound metabolic process;GO:0006950//respon…	--
Niben261Chr18g1248003	19	35	15	1848	1686	1407	0.705	1.082	0.551	34.373	36.201	33.197	0.779333	34.5903	5.47198	9.83512e-176	4.04416e-173	FAR2	XP_019243107.1 PREDICTED: fatty acyl-CoA reductase 2 [Nicotiana attenuata]	Cellular Processes;Metabolism	Transport and catabolism;Lipid metabolism	ko04146//Peroxisome;ko00073//Cutin, suberine and wax biosynthesis	K13356;K13356	GO:0005575//cellular_component;GO:0005622//intracellular anatomical structure;GO:0005737//cytoplasm;GO:0009507//chloroplast;GO:0009536//plastid;GO:0043226//organelle;GO:0043227//membrane-bounded organelle;GO:0043229//intracellular organelle;GO:0043231//intracellular membrane-bounded organelle	GO:0003674//molecular_function;GO:0003824//catalytic activity;GO:0003854//3-beta-hydroxy-delta5-steroid dehydrogenase activity;GO:0003917//DNA topoisomerase type I (single strand cut, ATP-independent) activity;GO:0004043//L-aminoadipate-semialdehyde dehydrogenase activity;GO:0008460//dTDP-glucose 4,6-dehydratase activity;GO:0008831//dTDP-4-dehydrorhamnose reductase activity;GO:0016491//oxidoreduc…	GO:0005975//carbohydrate metabolic process;GO:0006139//nucleobase-containing compound metabolic process;GO:0006163//purine nucleotide metabolic process;GO:0006265//DNA topological change;GO:0006629//lipid metabolic process;GO:0006637//acyl-CoA metabolic process;GO:0006694//steroid biosynthetic process;GO:0006725//cellular aromatic compound metabolic process;GO:0006753//nucleoside phosphate metabo…	--
MSTRG.11372	2323	2793	2381	9741	8861	7898	176.331	176.652	178.884	370.749	389.321	381.286	177.289	380.452	1.10161	1.30751e-170	5.21513e-168	TIP2-1	aquaporin TIP2-1-like [Nicotiana tabacum]	-	-	-	-	GO:0000322//storage vacuole;GO:0000325//plant-type vacuole;GO:0005618//cell wall;GO:0005774//vacuolar membrane;GO:0005911//cell-cell junction;GO:0009526//plastid envelope;GO:0031224//intrinsic component of membrane	GO:0005275//amine transmembrane transporter activity;GO:0005372//water transmembrane transporter activity;GO:0042887//amide transmembrane transporter activity	GO:0006873//cellular ion homeostasis;GO:0006970//response to osmotic stress;GO:0006996//organelle organization;GO:0015843//methylammonium transport;GO:0042044//fluid transport	--
Niben261Chr06g0095047	183	241	169	2256	2088	1649	5.934	6.511	5.424	36.682	39.188	34.007	5.95633	36.6257	2.62036	9.32825e-169	3.68383e-166	CAD	KAG5574514.1 hypothetical protein H5410_054648 [Solanum commersonii]	-	-	-	-	GO:0005737//cytoplasm;GO:0009320//phosphoribosylaminoimidazole carboxylase complex	GO:0000286//alanine dehydrogenase activity;GO:0004024//alcohol dehydrogenase activity, zinc-dependent;GO:0004617//phosphoglycerate dehydrogenase activity;GO:0004638//phosphoribosylaminoimidazole carboxylase activity;GO:0008270//zinc ion binding;GO:0008743//L-threonine 3-dehydrogenase activity;GO:0016491//oxidoreductase activity;GO:0016655//oxidoreductase activity, acting on NAD(P)H, quinone or si…	GO:0006113//fermentation;GO:0006522//alanine metabolic process;GO:0006564//L-serine biosynthetic process;GO:0006567//threonine catabolic process;GO:0006631//fatty acid metabolic process;GO:0008152//metabolic process;GO:0009152//purine ribonucleotide biosynthetic process;GO:0009404//toxin metabolic process;GO:0010127//mycothiol-dependent detoxification;GO:0019439//aromatic compound catabolic proce…	--
Niben261Chr14g0179001	129	194	171	1983	1710	1502	14.426	18.093	18.907	111.077	110.595	106.728	17.142	109.467	2.67488	5.89039e-166	2.25908e-163	ACO1	BAR72293.1 Aminocyclopropanecarboxylate oxidase [Nicotiana benthamiana]	Metabolism;Metabolism;Metabolism	Global and overview maps;Global and overview maps;Amino acid metabolism	ko01100//Metabolic pathways;ko01110//Biosynthesis of secondary metabolites;ko00270//Cysteine and methionine metabolism	K05933;K05933;K05933	-	GO:0016491//oxidoreductase activity	-	--
Niben261Chr16g0338003	56	46	57	1449	1276	1182	4.657	3.187	4.719	60.429	61.401	62.528	4.18767	61.4527	3.87526	2.19403e-165	8.3344e-163	TAP1	XP_009757217.1 PREDICTED: suberization-associated anionic peroxidase-like [Nicotiana sylvestris]	Metabolism;Metabolism;Metabolism	Global and overview maps;Global and overview maps;Biosynthesis of other secondary metabolites	ko01100//Metabolic pathways;ko01110//Biosynthesis of secondary metabolites;ko00940//Phenylpropanoid biosynthesis	K00430;K00430;K00430	-	GO:0004601//peroxidase activity;GO:0020037//heme binding	GO:0006979//response to oxidative stress	--
Niben261Chr09g1347025	736	837	838	4644	4132	3676	20.802	19.7	23.43	65.777	67.561	66.046	21.3107	66.4613	1.64094	8.75647e-162	3.23389e-159	ADC2	XP_019239967.1 PREDICTED: arginine decarboxylase [Nicotiana attenuata]	Metabolism;Metabolism	Global and overview maps;Amino acid metabolism	ko01100//Metabolic pathways;ko00330//Arginine and proline metabolism	K01583;K01583	-	GO:0003674//molecular_function;GO:0003824//catalytic activity;GO:0008792//arginine decarboxylase activity;GO:0008836//diaminopimelate decarboxylase activity;GO:0016829//lyase activity;GO:0016830//carbon-carbon lyase activity;GO:0016831//carboxy-lyase activity;GO:0047834//D-threo-aldose 1-dehydrogenase activity	GO:0006082//organic acid metabolic process;GO:0006520//cellular amino acid metabolic process;GO:0006525//arginine metabolic process;GO:0006527//arginine catabolic process;GO:0006576//cellular biogenic amine metabolic process;GO:0006595//polyamine metabolic process;GO:0006596//polyamine biosynthetic process;GO:0006807//nitrogen compound metabolic process;GO:0008150//biological_process;GO:0008152//…	--
Niben261Chr11g0378006	180	218	189	1938	1765	1551	15.225	15.364	15.822	82.192	86.41	83.424	15.4703	84.0087	2.44103	2.60424e-161	9.44296e-159	WRKY7	AIR74899.1 WRKY17 [Nicotiana benthamiana]	-	-	-	-	-	GO:0003700//DNA-binding transcription factor activity;GO:0043565//sequence-specific DNA binding	GO:0006355//regulation of transcription, DNA-templated	WRKY
Niben261Chr04g0771009	74	105	97	1650	1426	1186	5.095	6.023	6.61	56.958	56.825	51.932	5.90933	55.2383	3.2246	7.92473e-161	2.8222e-158	ZOG1	UHH90505.1 UDP-glycosyltransferase [Nicotiana benthamiana]	Metabolism;Metabolism	Global and overview maps;Metabolism of terpenoids and polyketides	ko01110//Biosynthesis of secondary metabolites;ko00908//Zeatin biosynthesis	K13495;K13495	-	GO:0008194//UDP-glycosyltransferase activity	-	--
Niben261Chr15g0894002	521	677	491	3449	3062	2700	47.311	51.225	44.131	157.042	160.945	155.942	47.5557	157.976	1.73202	2.17677e-158	7.68342e-156	CXE20	XP_009799017.1 PREDICTED: probable carboxylesterase 120 [Nicotiana sylvestris]	-	-	-	-	GO:0005576//extracellular region	GO:0003674//molecular_function;GO:0003824//catalytic activity;GO:0016787//hydrolase activity	GO:0008150//biological_process;GO:0008152//metabolic process;GO:0009056//catabolic process	--
Niben261Chr06g0234016	997	1143	944	5061	4235	3887	58.086	55.5	54.449	147.882	142.85	144.067	56.0117	144.933	1.37159	1.34067e-157	4.64989e-155	PDI	XP_019229839.1 PREDICTED: protein disulfide-isomerase-like [Nicotiana attenuata]	Genetic Information Processing	Folding, sorting and degradation	ko04141//Protein processing in endoplasmic reticulum	K09580	GO:0005737//cytoplasm	GO:0003756//protein disulfide isomerase activity;GO:0005509//calcium ion binding;GO:0015035//protein-disulfide reductase activity;GO:0015036//disulfide oxidoreductase activity;GO:0016209//antioxidant activity;GO:0016491//oxidoreductase activity;GO:0016667//oxidoreductase activity, acting on a sulfur group of donors	GO:0006457//protein folding;GO:0006790//sulfur compound metabolic process	--
Niben261Chr07g1355001	75	67	66	1491	1394	1106	4.237	3.154	3.691	42.233	45.576	39.741	3.694	42.5167	3.52477	5.51852e-155	1.86535e-152	STC	XP_009790490.1 PREDICTED: sugar carrier protein C-like [Nicotiana sylvestris]	-	-	-	-	GO:0005887//integral component of plasma membrane;GO:0016021//integral component of membrane	GO:0008028//monocarboxylic acid transmembrane transporter activity;GO:0015295//solute:proton symporter activity;GO:0022857//transmembrane transporter activity;GO:0042910//xenobiotic transmembrane transporter activity;GO:0051119//sugar transmembrane transporter activity	GO:0006810//transport;GO:0006855//xenobiotic transmembrane transport;GO:0008643//carbohydrate transport;GO:0015718//monocarboxylic acid transport;GO:0042908//xenobiotic transport;GO:0055085//transmembrane transport	--
Niben261Chr08g1346007	788	987	817	4277	3769	3513	43.933	45.871	45.069	119.55	121.616	124.568	44.9577	121.911	1.43919	1.07507e-154	3.60339e-152	ALAAT2	XP_009783410.1 PREDICTED: alanine aminotransferase 2, mitochondrial-like [Nicotiana sylvestris]	Metabolism;Metabolism;Metabolism;Metabolism;Metabolism;Metabolism;Metabolism	Global and overview maps;Global and overview maps;Global and overview maps;Energy metabolism;Amino acid metabolism;Global and overview maps;Amino acid metabolism	ko01100//Metabolic pathways;ko01200//Carbon metabolism;ko01230//Biosynthesis of amino acids;ko00710//Carbon fixation in photosynthetic organisms;ko00250//Alanine, aspartate and glutamate metabolism;ko01210//2-Oxocarboxylic acid metabolism;ko00220//Arginine biosynthesis	K00814;K00814;K00814;K00814;K00814;K00814;K00814	GO:0005737//cytoplasm	GO:0003824//catalytic activity;GO:0004400//histidinol-phosphate transaminase activity;GO:0004838//L-tyrosine:2-oxoglutarate aminotransferase activity;GO:0009016//succinyldiaminopimelate transaminase activity;GO:0016829//lyase activity;GO:0030170//pyridoxal phosphate binding;GO:0047688//aspartate 4-decarboxylase activity;GO:0048472//threonine-phosphate decarboxylase activity	GO:0000105//histidine biosynthetic process;GO:0006520//cellular amino acid metabolic process;GO:0006531//aspartate metabolic process;GO:0006559//L-phenylalanine catabolic process;GO:0006572//tyrosine catabolic process;GO:0009058//biosynthetic process;GO:0009236//cobalamin biosynthetic process;GO:0019877//diaminopimelate biosynthetic process;GO:0042398//cellular modified amino acid biosynthetic pr…	--
Niben261Chr17g1085003	2359	2698	2345	9462	8065	7589	126.288	120.364	124.268	253.99	249.895	258.388	123.64	254.091	1.0392	2.4618e-152	8.18262e-150	CGS1	BAR72290.1 Cystathionine gamma synthase [Nicotiana benthamiana]	Metabolism;Metabolism;Metabolism;Metabolism;Metabolism;Metabolism	Global and overview maps;Global and overview maps;Global and overview maps;Amino acid metabolism;Energy metabolism;Metabolism of other amino acids	ko01100//Metabolic pathways;ko01110//Biosynthesis of secondary metabolites;ko01230//Biosynthesis of amino acids;ko00270//Cysteine and methionine metabolism;ko00920//Sulfur metabolism;ko00450//Selenocompound metabolism	K01739;K01739;K01739;K01739;K01739;K01739	-	GO:0003961//O-acetylhomoserine aminocarboxypropyltransferase activity;GO:0004121//cystathionine beta-lyase activity;GO:0004124//cysteine synthase activity;GO:0016765//transferase activity, transferring alkyl or aryl (other than methyl) groups;GO:0016829//lyase activity;GO:0016835//carbon-oxygen lyase activity;GO:0018826//methionine gamma-lyase activity;GO:0030170//pyridoxal phosphate binding;GO:0…	GO:0006520//cellular amino acid metabolic process;GO:0008652//cellular amino acid biosynthetic process;GO:0009086//methionine biosynthetic process;GO:0009087//methionine catabolic process;GO:0009093//cysteine catabolic process;GO:0016226//iron-sulfur cluster assembly;GO:0019344//cysteine biosynthetic process;GO:0019346//transsulfuration;GO:0019413//acetate biosynthetic process	--
Niben261Chr06g0979003	23	43	42	1385	1165	1039	1.997	3.11	3.609	60.289	58.541	57.369	2.90533	58.733	4.3374	1.57986e-151	5.1651e-149	pgip	XP_009607179.1 polygalacturonase inhibitor [Nicotiana tomentosiformis]	-	-	-	-	-	GO:0005515//protein binding	-	--
Niben261Chr01g0132001	51	60	35	1313	1107	991	4.718	4.625	3.205	60.905	59.277	58.31	4.18267	59.4973	3.83033	3.23075e-145	1.01466e-142	PER52	XP_009593782.1 peroxidase P7-like [Nicotiana tomentosiformis]	Metabolism;Metabolism;Metabolism	Global and overview maps;Global and overview maps;Biosynthesis of other secondary metabolites	ko01100//Metabolic pathways;ko01110//Biosynthesis of secondary metabolites;ko00940//Phenylpropanoid biosynthesis	K00430;K00430;K00430	GO:0005575//cellular_component;GO:0005576//extracellular region;GO:0005618//cell wall;GO:0005622//intracellular anatomical structure;GO:0005737//cytoplasm;GO:0005794//Golgi apparatus;GO:0005829//cytosol;GO:0012505//endomembrane system;GO:0030312//external encapsulating structure;GO:0043226//organelle;GO:0043227//membrane-bounded organelle;GO:0043229//intracellular organelle;GO:0043231//intracellu…	GO:0003674//molecular_function;GO:0003824//catalytic activity;GO:0004601//peroxidase activity;GO:0005488//binding;GO:0016209//antioxidant activity;GO:0016491//oxidoreductase activity;GO:0016684//oxidoreductase activity, acting on peroxide as acceptor;GO:0020037//heme binding;GO:0043167//ion binding;GO:0043169//cation binding;GO:0046872//metal ion binding;GO:0046906//tetrapyrrole binding;GO:009715…	GO:0006725//cellular aromatic compound metabolic process;GO:0006950//response to stress;GO:0006979//response to oxidative stress;GO:0008150//biological_process;GO:0008152//metabolic process;GO:0009056//catabolic process;GO:0009058//biosynthetic process;GO:0009636//response to toxic substance;GO:0009698//phenylpropanoid metabolic process;GO:0009699//phenylpropanoid biosynthetic process;GO:0009808/…	--
Niben261Chr02g0960012	138	200	155	1693	1535	1402	3.238	3.903	3.599	19.877	20.804	20.878	3.58	20.5197	2.51898	2.99875e-144	9.34439e-142	ALA9	XP_019229770.1 PREDICTED: putative phospholipid-transporting ATPase 9 [Nicotiana attenuata]	-	-	-	-	GO:0031004//potassium ion-transporting ATPase complex	GO:0003677//DNA binding;GO:0005375//copper ion transmembrane transporter activity;GO:0005388//P-type calcium transporter activity;GO:0008556//P-type potassium transmembrane transporter activity;GO:0015434//ABC-type cadmium transporter activity;GO:0015444//P-type magnesium transporter activity;GO:0016787//hydrolase activity;GO:0042625//ATPase-coupled ion transmembrane transporter activity;GO:00468…	GO:0006355//regulation of transcription, DNA-templated;GO:0006545//glycine biosynthetic process;GO:0006564//L-serine biosynthetic process;GO:0006813//potassium ion transport;GO:0006816//calcium ion transport;GO:0006825//copper ion transport;GO:0008152//metabolic process;GO:0015691//cadmium ion transport;GO:0015693//magnesium ion transport;GO:0030001//metal ion transport	--
Niben261Chr05g1193006	22	15	14	1584	1293	1248	1.467	0.833	0.924	52.956	49.901	52.924	1.07467	51.927	5.59452	3.03711e-143	9.39056e-141	FLOT6	XP_009778817.1 PREDICTED: flotillin-like protein 4 [Nicotiana sylvestris]	-	-	-	-	-	-	-	--
Niben261Chr16g0310016	322	360	335	2370	2107	1968	12.412	11.562	12.781	45.807	47.01	48.248	12.2517	47.0217	1.94035	6.65877e-142	1.98203e-139	Os03g0255100	XP_009789911.1 PREDICTED: beta-galactosidase 6-like isoform X1 [Nicotiana sylvestris]	-	-	-	-	-	GO:0004553//hydrolase activity, hydrolyzing O-glycosyl compounds;GO:0030246//carbohydrate binding	GO:0005975//carbohydrate metabolic process	--
Niben261Chr15g0548012	715	798	711	3916	3585	3055	72.241	67.181	71.096	198.388	209.658	196.318	70.1727	201.455	1.52147	4.73095e-141	1.38749e-138	IPI1	NP_001313140.1 isopentenyl-diphosphate Delta-isomerase I-like [Nicotiana tabacum]	Metabolism;Metabolism;Metabolism	Global and overview maps;Global and overview maps;Metabolism of terpenoids and polyketides	ko01100//Metabolic pathways;ko01110//Biosynthesis of secondary metabolites;ko00900//Terpenoid backbone biosynthesis	K01823;K01823;K01823	-	GO:0003674//molecular_function;GO:0003824//catalytic activity;GO:0004452//isopentenyl-diphosphate delta-isomerase activity;GO:0005488//binding;GO:0016787//hydrolase activity;GO:0016853//isomerase activity;GO:0016860//intramolecular oxidoreductase activity;GO:0016863//intramolecular oxidoreductase activity, transposing C=C bonds;GO:0043167//ion binding;GO:0043169//cation binding;GO:0046872//metal …	GO:0006629//lipid metabolic process;GO:0006644//phospholipid metabolic process;GO:0006720//isoprenoid metabolic process;GO:0006725//cellular aromatic compound metabolic process;GO:0006778//porphyrin-containing compound metabolic process;GO:0006779//porphyrin-containing compound biosynthetic process;GO:0006793//phosphorus metabolic process;GO:0006796//phosphate-containing compound metabolic proces…	--
Niben261Chr16g0914003	47	63	52	1211	1078	995	2.086	2.33	2.284	26.95	27.694	28.088	2.23333	27.5773	3.62621	9.98735e-141	2.9077e-138	LECRK41	AKV93671.1 clade IV lectin receptor kinase [Nicotiana benthamiana]	-	-	-	-	-	GO:0004672//protein kinase activity;GO:0005524//ATP binding;GO:0030246//carbohydrate binding	GO:0006468//protein phosphorylation	--
Niben261Chr17g1344002	1047	1173	1076	5104	4494	3968	53.256	49.715	54.171	130.175	132.312	128.371	52.3807	130.286	1.31458	2.47283e-139	7.09577e-137	PED1	XP_009796305.1 PREDICTED: 3-ketoacyl-CoA thiolase 2, peroxisomal-like isoform X2 [Nicotiana sylvestris]	Metabolism;Metabolism;Cellular Processes;Metabolism;Metabolism;Metabolism;Metabolism;Metabolism	Global and overview maps;Global and overview maps;Transport and catabolism;Global and overview maps;Amino acid metabolism;Lipid metabolism;Lipid metabolism;Lipid metabolism	ko01100//Metabolic pathways;ko01110//Biosynthesis of secondary metabolites;ko04146//Peroxisome;ko01212//Fatty acid metabolism;ko00280//Valine, leucine and isoleucine degradation;ko00071//Fatty acid degradation;ko00592//alpha-Linolenic acid metabolism;ko01040//Biosynthesis of unsaturated fatty acids	K07513;K07513;K07513;K07513;K07513;K07513;K07513;K07513	GO:0005575//cellular_component;GO:0005622//intracellular anatomical structure;GO:0005634//nucleus;GO:0005730//nucleolus;GO:0005737//cytoplasm;GO:0005739//mitochondrion;GO:0005773//vacuole;GO:0005774//vacuolar membrane;GO:0005777//peroxisome;GO:0009507//chloroplast;GO:0009514//glyoxysome;GO:0009536//plastid;GO:0016020//membrane;GO:0031090//organelle membrane;GO:0031974//membrane-enclosed lumen;GO:…	GO:0003674//molecular_function;GO:0003824//catalytic activity;GO:0003985//acetyl-CoA C-acetyltransferase activity;GO:0003988//acetyl-CoA C-acyltransferase activity;GO:0016408//C-acyltransferase activity;GO:0016740//transferase activity;GO:0016746//acyltransferase activity;GO:0016747//acyltransferase activity, transferring groups other than amino-acyl groups	GO:0006082//organic acid metabolic process;GO:0006629//lipid metabolic process;GO:0006631//fatty acid metabolic process;GO:0006633//fatty acid biosynthetic process;GO:0006635//fatty acid beta-oxidation;GO:0006950//response to stress;GO:0006996//organelle organization;GO:0007031//peroxisome organization;GO:0008150//biological_process;GO:0008152//metabolic process;GO:0008610//lipid biosynthetic pro…	--
Niben261Chr19g1451014	64	78	63	1243	1105	1067	1.791	1.819	1.745	17.439	17.896	18.989	1.785	18.108	3.34263	3.14043e-139	8.88363e-137	LRK10L-1.1	KAF3615345.1 putative serine/threonine-protein kinase [Capsicum annuum]	-	-	-	-	-	GO:0004672//protein kinase activity;GO:0005524//ATP binding;GO:0030247//polysaccharide binding	GO:0006468//protein phosphorylation	--
Niben261Chr06g0267017	110	177	119	1654	1411	1237	4.191	5.619	4.487	31.604	31.111	29.985	4.76567	30.9	2.69686	3.41689e-138	9.39903e-136	GINT1	XP_019234099.1 PREDICTED: glycosyltransferase family protein 64 protein C5-like [Nicotiana attenuata]	-	-	-	-	GO:0016021//integral component of membrane	GO:0004553//hydrolase activity, hydrolyzing O-glycosyl compounds;GO:0016757//glycosyltransferase activity	GO:0005975//carbohydrate metabolic process	--
Niben261Chr10g1225005	1668	1856	1633	6963	6215	5579	92.316	85.573	89.423	193.184	199.05	196.362	89.104	196.199	1.13875	7.94526e-138	2.17058e-135	PLT5	XP_009800568.1 PREDICTED: polyol transporter 5-like [Nicotiana sylvestris]	-	-	-	-	GO:0005887//integral component of plasma membrane;GO:0016021//integral component of membrane	GO:0008028//monocarboxylic acid transmembrane transporter activity;GO:0015114//phosphate ion transmembrane transporter activity;GO:0015295//solute:proton symporter activity;GO:0022857//transmembrane transporter activity;GO:0042910//xenobiotic transmembrane transporter activity;GO:0051119//sugar transmembrane transporter activity	GO:0006810//transport;GO:0006817//phosphate ion transport;GO:0008643//carbohydrate transport;GO:0015718//monocarboxylic acid transport;GO:0042908//xenobiotic transport;GO:0055085//transmembrane transport	--
MSTRG.17685	4	5	5	7675	6689	5864	0.519	0.541	0.643	499.643	502.672	484.223	0.567667	495.513	9.76966	3.26863e-137	8.86889e-135	--	mRNA inducible by salicylic acid or by TMV during systemic acquired resistance response' [Nicotiana tabacum]	-	-	-	-	-	-	-	--
MSTRG.13452	76	83	85	1287	1160	1114	2	1.82	2.214	16.986	17.674	18.65	2.01133	17.77	3.14322	4.37835e-137	1.17996e-134	HSL2	receptor-like protein kinase 5 isoform X3 [Nicotiana tomentosiformis]	-	-	-	-	GO:0016020//membrane	GO:0004674//protein serine/threonine kinase activity;GO:0016491//oxidoreductase activity;GO:0036094//small molecule binding;GO:0097159//organic cyclic compound binding;GO:1901363//heterocyclic compound binding	GO:0002252//immune effector process;GO:0006468//protein phosphorylation;GO:0006605//protein targeting;GO:0006952//defense response;GO:0009755//hormone-mediated signaling pathway;GO:0010243//response to organonitrogen compound;GO:0043067//regulation of programmed cell death;GO:0061024//membrane organization	--
Niben261Chr19g1148001	1433	1675	1503	6455	5753	5010	90.839	88.472	94.302	205.173	211.09	201.994	91.2043	206.086	1.17607	1.10453e-136	2.95672e-134	APS1	XP_009596617.1 ATP sulfurylase 1, chloroplastic-like [Nicotiana tomentosiformis]	Metabolism;Metabolism;Metabolism;Metabolism;Metabolism;Metabolism	Global and overview maps;Global and overview maps;Nucleotide metabolism;Energy metabolism;Metabolism of other amino acids;Biosynthesis of other secondary metabolites	ko01100//Metabolic pathways;ko01110//Biosynthesis of secondary metabolites;ko00230//Purine metabolism;ko00920//Sulfur metabolism;ko00450//Selenocompound metabolism;ko00261//Monobactam biosynthesis	K13811;K13811;K13811;K13811;K13811;K13811	-	GO:0004781//sulfate adenylyltransferase (ATP) activity	-	--
Niben261Chr07g1020004	2010	2453	1983	1924	1558	1369	91.403	92.945	89.252	43.869	41.009	39.595	91.2	41.491	-1.13624	2.00919e-136	5.34258e-134	FTSH6	XP_009794094.1 PREDICTED: ATP-dependent zinc metalloprotease FTSH 6, chloroplastic [Nicotiana sylvestris]	-	-	-	-	GO:0000502//proteasome complex;GO:0005575//cellular_component;GO:0005622//intracellular anatomical structure;GO:0005737//cytoplasm;GO:0009360//DNA polymerase III complex;GO:0009368//endopeptidase Clp complex;GO:0009376//HslUV protease complex;GO:0009379//Holliday junction helicase complex;GO:0009507//chloroplast;GO:0009526//plastid envelope;GO:0009534//chloroplast thylakoid;GO:0009535//chloroplas…	GO:0000166//nucleotide binding;GO:0003674//molecular_function;GO:0003678//DNA helicase activity;GO:0003723//RNA binding;GO:0003724//RNA helicase activity;GO:0003824//catalytic activity;GO:0003887//DNA-directed DNA polymerase activity;GO:0004175//endopeptidase activity;GO:0004176//ATP-dependent peptidase activity;GO:0004222//metalloendopeptidase activity;GO:0004252//serine-type endopeptidase activ…	GO:0002949//tRNA threonylcarbamoyladenosine modification;GO:0006091//generation of precursor metabolites and energy;GO:0006260//DNA replication;GO:0006281//DNA repair;GO:0006310//DNA recombination;GO:0006355//regulation of transcription, DNA-templated;GO:0006508//proteolysis;GO:0006807//nitrogen compound metabolic process;GO:0006996//organelle organization;GO:0008150//biological_process;GO:000815…	--
Niben261Chr19g0181007	594	743	559	3402	2986	2661	38.588	40.195	35.895	110.748	112.193	109.862	38.226	110.934	1.53708	1.18763e-135	3.11644e-133	AAT1	XP_019249328.1 PREDICTED: acetyl-CoA acetyltransferase, cytosolic 1 [Nicotiana attenuata]	Metabolism;Metabolism;Metabolism;Metabolism;Metabolism;Metabolism;Metabolism;Metabolism;Metabolism;Metabolism;Metabolism;Metabolism	Global and overview maps;Global and overview maps;Global and overview maps;Carbohydrate metabolism;Carbohydrate metabolism;Global and overview maps;Amino acid metabolism;Metabolism of terpenoids and polyketides;Amino acid metabolism;Lipid metabolism;Amino acid metabolism;Carbohydrate metabolism	ko01100//Metabolic pathways;ko01110//Biosynthesis of secondary metabolites;ko01200//Carbon metabolism;ko00620//Pyruvate metabolism;ko00630//Glyoxylate and dicarboxylate metabolism;ko01212//Fatty acid metabolism;ko00280//Valine, leucine and isoleucine degradation;ko00900//Terpenoid backbone biosynthesis;ko00380//Tryptophan metabolism;ko00071//Fatty acid degradation;ko00310//Lysine degradation;ko00…	K00626;K00626;K00626;K00626;K00626;K00626;K00626;K00626;K00626;K00626;K00626;K00626	GO:0005575//cellular_component;GO:0005622//intracellular anatomical structure;GO:0005737//cytoplasm;GO:0005777//peroxisome;GO:0005829//cytosol;GO:0005886//plasma membrane;GO:0016020//membrane;GO:0042579//microbody;GO:0043226//organelle;GO:0043227//membrane-bounded organelle;GO:0043229//intracellular organelle;GO:0043231//intracellular membrane-bounded organelle;GO:0071944//cell periphery	GO:0001727//lipid kinase activity;GO:0003674//molecular_function;GO:0003824//catalytic activity;GO:0003985//acetyl-CoA C-acetyltransferase activity;GO:0003988//acetyl-CoA C-acyltransferase activity;GO:0005488//binding;GO:0005525//GTP binding;GO:0016407//acetyltransferase activity;GO:0016408//C-acyltransferase activity;GO:0016453//C-acetyltransferase activity;GO:0016740//transferase activity;GO:00…	GO:0000003//reproduction;GO:0000902//cell morphogenesis;GO:0000904//cell morphogenesis involved in differentiation;GO:0003006//developmental process involved in reproduction;GO:0006082//organic acid metabolic process;GO:0006629//lipid metabolic process;GO:0006631//fatty acid metabolic process;GO:0006633//fatty acid biosynthetic process;GO:0006635//fatty acid beta-oxidation;GO:0006720//isoprenoid …	--
Niben261Chr03g0720001	475	539	453	2906	2460	2244	19.713	18.638	18.607	60.479	59.097	59.241	18.986	59.6057	1.65051	2.49528e-135	6.50502e-133	AIM1	XP_009787311.1 PREDICTED: peroxisomal fatty acid beta-oxidation multifunctional protein AIM1-like [Nicotiana sylvestris]	Metabolism;Metabolism;Metabolism;Metabolism;Metabolism	Global and overview maps;Global and overview maps;Global and overview maps;Lipid metabolism;Lipid metabolism	ko01100//Metabolic pathways;ko01110//Biosynthesis of secondary metabolites;ko01212//Fatty acid metabolism;ko00071//Fatty acid degradation;ko00592//alpha-Linolenic acid metabolism	K10527;K10527;K10527;K10527;K10527	GO:0016507//mitochondrial fatty acid beta-oxidation multienzyme complex	GO:0003824//catalytic activity;GO:0003857//3-hydroxyacyl-CoA dehydrogenase activity;GO:0003860//3-hydroxyisobutyryl-CoA hydrolase activity;GO:0004165//dodecenoyl-CoA delta-isomerase activity;GO:0004300//enoyl-CoA hydratase activity;GO:0008692//3-hydroxybutyryl-CoA epimerase activity;GO:0008935//1,4-dihydroxy-2-naphthoyl-CoA synthase activity;GO:0016491//oxidoreductase activity;GO:0016616//oxidore…	GO:0006400//tRNA modification;GO:0006631//fatty acid metabolic process;GO:0006635//fatty acid beta-oxidation;GO:0009062//fatty acid catabolic process;GO:0009234//menaquinone biosynthetic process;GO:0010124//phenylacetate catabolic process;GO:0010128//benzoate catabolic process via CoA ligation;GO:0019439//aromatic compound catabolic process	--
MSTRG.8124	903	1110	959	4576	4000	3524	42.77	44.11	44.906	105.851	107.111	103.265	43.9287	105.409	1.26276	1.56596e-134	4.05584e-132	PGD2	PREDICTED: 6-phosphogluconate dehydrogenase, decarboxylating 1 [Nicotiana sylvestris]	Metabolism;Metabolism;Metabolism;Metabolism;Metabolism	Global and overview maps;Global and overview maps;Global and overview maps;Metabolism of other amino acids;Carbohydrate metabolism	ko01100//Metabolic pathways;ko01110//Biosynthesis of secondary metabolites;ko01200//Carbon metabolism;ko00480//Glutathione metabolism;ko00030//Pentose phosphate pathway	K00033;K00033;K00033;K00033;K00033	GO:0009532//plastid stroma;GO:0042579//microbody	GO:0000166//nucleotide binding;GO:0016616//oxidoreductase activity, acting on the CH-OH group of donors, NAD or NADP as acceptor	GO:0006739//NADP metabolic process;GO:0006865//amino acid transport;GO:0006970//response to osmotic stress;GO:0009746//response to hexose;GO:0016482//cytosolic transport;GO:0019520//aldonic acid metabolic process;GO:0032412//regulation of ion transmembrane transporter activity;GO:0034285//response to disaccharide	--
Niben261Chr19g1337008	7	8	4	3815	3121	2904	0.398	0.359	0.24	103.142	97.404	99.607	0.332333	100.051	8.23389	1.1211e-131	2.83014e-129	EAS3	XP_009762840.1 PREDICTED: 5-epi-aristolochene synthase-like isoform X1 [Nicotiana sylvestris]	-	-	-	-	-	GO:0000287//magnesium ion binding;GO:0010333//terpene synthase activity;GO:0016829//lyase activity	-	--
MSTRG.23601	1917	2175	1733	1481	1165	1217	269.383	254.667	241.035	104.352	94.759	108.771	255.028	102.627	-1.31324	2.56167e-131	6.42609e-129	--	fruit protein pKIWI501-like [Nicotiana tomentosiformis]	-	-	-	-	-	-	-	--
MSTRG.20036	203	235	215	1830	1546	1473	9.023	8.711	9.471	40.779	39.777	41.634	9.06833	40.73	2.16718	1.82606e-130	4.55213e-128	PHT1-4	inorganic phosphate transporter [Nicotiana tabacum]	-	-	-	-	GO:0005911//cell-cell junction;GO:0031224//intrinsic component of membrane;GO:0043231//intracellular membrane-bounded organelle	GO:0005488//binding;GO:0015103//inorganic anion transmembrane transporter activity;GO:0015291//secondary active transmembrane transporter activity	GO:0001101//response to acid chemical;GO:0006812//cation transport;GO:0015698//inorganic anion transport;GO:0015833//peptide transport	--
Niben261Chr01g0287015	1382	1830	1417	6570	5412	5130	71.151	78.494	72.205	169.616	161.278	167.974	73.95	166.289	1.16907	1.52271e-129	3.74906e-127	NCL	XP_009766997.1 PREDICTED: uncharacterized protein LOC104218248 [Nicotiana sylvestris]	-	-	-	-	GO:0016021//integral component of membrane	GO:0005509//calcium ion binding;GO:0015368//calcium:cation antiporter activity	GO:0006816//calcium ion transport;GO:0055085//transmembrane transport	--
Niben261Chr14g0059009	79	106	74	1248	1145	1013	5.033	5.579	4.641	39.664	42.03	40.852	5.08433	40.8487	3.00616	3.67054e-129	8.92702e-127	ALDH2C4	XP_009803645.1 PREDICTED: aldehyde dehydrogenase family 2 member C4 [Nicotiana sylvestris]	Metabolism;Metabolism	Global and overview maps;Biosynthesis of other secondary metabolites	ko01110//Biosynthesis of secondary metabolites;ko00940//Phenylpropanoid biosynthesis	K12355;K12355	GO:0005575//cellular_component;GO:0005622//intracellular anatomical structure;GO:0005737//cytoplasm;GO:0005829//cytosol	GO:0003674//molecular_function;GO:0003824//catalytic activity;GO:0003842//1-pyrroline-5-carboxylate dehydrogenase activity;GO:0004029//aldehyde dehydrogenase (NAD+) activity;GO:0004030//aldehyde dehydrogenase [NAD(P)+] activity;GO:0004491//methylmalonate-semialdehyde dehydrogenase (acylating) activity;GO:0004777//succinate-semialdehyde dehydrogenase (NAD+) activity;GO:0008802//betaine-aldehyde de…	GO:0006527//arginine catabolic process;GO:0006562//proline catabolic process;GO:0006574//valine catabolic process;GO:0006578//amino-acid betaine biosynthetic process;GO:0006725//cellular aromatic compound metabolic process;GO:0008150//biological_process;GO:0008152//metabolic process;GO:0009058//biosynthetic process;GO:0009450//gamma-aminobutyric acid catabolic process;GO:0009698//phenylpropanoid …	--
Niben261Chr09g1302006	389	496	339	26	27	22	28.934	30.74	24.957	0.97	1.162	1.041	28.2103	1.05767	-4.73727	1.14769e-128	2.75763e-126	LARP6C	XP_019262124.1 PREDICTED: la-related protein 6C [Nicotiana attenuata]	-	-	-	-	-	GO:0003676//nucleic acid binding	-	--
Niben261Chr09g1337003	450	515	467	2748	2399	2247	28.284	26.963	29.052	86.59	87.272	89.818	28.0997	87.8933	1.6452	2.23274e-128	5.33264e-126	PAP2	XP_009777042.1 PREDICTED: purple acid phosphatase 2 isoform X2 [Nicotiana sylvestris]	-	-	-	-	-	GO:0003993//acid phosphatase activity;GO:0016787//hydrolase activity;GO:0046872//metal ion binding	-	--
Niben261Chr08g0246005	612	762	637	3348	3020	2695	16.313	16.928	16.815	44.766	46.621	45.718	16.6853	45.7017	1.45367	4.99384e-127	1.17167e-124	NPF2.11	CAA2980402.1 NRT1 PTR FAMILY -like [Olea europaea subsp. europaea] [Olea europaea]	-	-	-	-	GO:0005575//cellular_component;GO:0005886//plasma membrane;GO:0005911//cell-cell junction;GO:0009506//plasmodesma;GO:0016020//membrane;GO:0016021//integral component of membrane;GO:0030054//cell junction;GO:0031224//intrinsic component of membrane;GO:0055044//symplast;GO:0071944//cell periphery	GO:0003674//molecular_function;GO:0005215//transporter activity;GO:0008324//cation transmembrane transporter activity;GO:0008509//anion transmembrane transporter activity;GO:0008514//organic anion transmembrane transporter activity;GO:0015075//ion transmembrane transporter activity;GO:0015078//proton transmembrane transporter activity;GO:0015291//secondary active transmembrane transporter activit…	GO:0006810//transport;GO:0006811//ion transport;GO:0006812//cation transport;GO:0006820//anion transport;GO:0008150//biological_process;GO:0009628//response to abiotic stimulus;GO:0010232//vascular transport;GO:0010233//phloem transport;GO:0015711//organic anion transport;GO:0015833//peptide transport;GO:0032501//multicellular organismal process;GO:0034220//ion transmembrane transport;GO:0050896/…	--
Niben261Chr05g0846008	6	9	8	2467	2265	1974	0.8	1	1.056	164.952	174.826	167.422	0.952	169.067	7.47241	9.76768e-127	2.27833e-124	PRP1	XP_009776230.1 PREDICTED: probable glutathione S-transferase [Nicotiana sylvestris]	Metabolism;Metabolism	Global and overview maps;Metabolism of other amino acids	ko01100//Metabolic pathways;ko00480//Glutathione metabolism	K00799;K00799	-	GO:0005515//protein binding;GO:0015035//protein-disulfide reductase activity;GO:0016034//maleylacetoacetate isomerase activity	GO:0006559//L-phenylalanine catabolic process;GO:0006572//tyrosine catabolic process;GO:0006749//glutathione metabolic process;GO:0006790//sulfur compound metabolic process;GO:0045454//cell redox homeostasis	--
Niben261Chr11g0918006	1633	2001	1714	1577	1277	1169	153.466	156.729	159.392	74.335	69.481	69.856	156.529	71.224	-1.13599	9.86812e-125	2.24914e-122	ANN1	XP_019266422.1 PREDICTED: annexin D1-like [Nicotiana attenuata]	-	-	-	-	GO:0005575//cellular_component;GO:0005576//extracellular region;GO:0005618//cell wall;GO:0005622//intracellular anatomical structure;GO:0005737//cytoplasm;GO:0005739//mitochondrion;GO:0005773//vacuole;GO:0005774//vacuolar membrane;GO:0005829//cytosol;GO:0005886//plasma membrane;GO:0005911//cell-cell junction;GO:0009506//plasmodesma;GO:0009507//chloroplast;GO:0009532//plastid stroma;GO:0009536//pl…	GO:0000166//nucleotide binding;GO:0003674//molecular_function;GO:0003824//catalytic activity;GO:0004601//peroxidase activity;GO:0005488//binding;GO:0005507//copper ion binding;GO:0005509//calcium ion binding;GO:0005515//protein binding;GO:0005524//ATP binding;GO:0005543//phospholipid binding;GO:0005544//calcium-dependent phospholipid binding;GO:0008270//zinc ion binding;GO:0008289//lipid binding;…	GO:0001101//response to acid chemical;GO:0006810//transport;GO:0006811//ion transport;GO:0006812//cation transport;GO:0006813//potassium ion transport;GO:0006816//calcium ion transport;GO:0006950//response to stress;GO:0006970//response to osmotic stress;GO:0008150//biological_process;GO:0008152//metabolic process;GO:0009266//response to temperature stimulus;GO:0009408//response to heat;GO:000940…	--
Niben261Chr15g0570001	1188	1412	1117	822	780	664	58.909	58.339	54.822	20.438	22.388	20.942	57.3567	21.256	-1.43209	2.18361e-123	4.9486e-121	--	XP_009796729.1 PREDICTED: eukaryotic translation initiation factor 5B-like isoform X1 [Nicotiana sylvestris]	-	-	-	-	-	-	-	--
Niben261Scf01332g0000001	52	59	30	1109	930	875	1.23	1.162	0.702	13.153	12.733	13.153	1.03133	13.013	3.65737	2.12944e-121	4.7186e-119	GINT1	KAF3793317.1 Glycosyltransferase family 64 protein C5 [Nymphaea thermarum]	-	-	-	-	GO:0016021//integral component of membrane	GO:0004553//hydrolase activity, hydrolyzing O-glycosyl compounds;GO:0016757//glycosyltransferase activity	GO:0005975//carbohydrate metabolic process	--
Niben261Chr09g0688005	170	228	205	1729	1547	1319	11.233	12.554	13.408	57.275	59.164	55.414	12.3983	57.2843	2.20799	1.09706e-120	2.41752e-118	PUR7	RXH92710.1 hypothetical protein DVH24_033606 [Malus domestica]	Metabolism;Metabolism	Global and overview maps;Metabolism of other amino acids	ko01100//Metabolic pathways;ko00480//Glutathione metabolism	K00799;K00799	GO:0005575//cellular_component;GO:0005622//intracellular anatomical structure;GO:0005737//cytoplasm;GO:0009507//chloroplast;GO:0009532//plastid stroma;GO:0009536//plastid;GO:0009570//chloroplast stroma;GO:0043226//organelle;GO:0043227//membrane-bounded organelle;GO:0043229//intracellular organelle;GO:0043231//intracellular membrane-bounded organelle	GO:0000166//nucleotide binding;GO:0003674//molecular_function;GO:0003824//catalytic activity;GO:0004639//phosphoribosylaminoimidazolesuccinocarboxamide synthase activity;GO:0005488//binding;GO:0005515//protein binding;GO:0005524//ATP binding;GO:0015035//protein-disulfide reductase activity;GO:0016034//maleylacetoacetate isomerase activity;GO:0016874//ligase activity;GO:0016879//ligase activity, f…	GO:0006139//nucleobase-containing compound metabolic process;GO:0006163//purine nucleotide metabolic process;GO:0006164//purine nucleotide biosynthetic process;GO:0006188//IMP biosynthetic process;GO:0006189//'de novo' IMP biosynthetic process;GO:0006559//L-phenylalanine catabolic process;GO:0006572//tyrosine catabolic process;GO:0006725//cellular aromatic compound metabolic process;GO:0006749//g…	--
Niben261Chr03g1760001	138	125	122	1543	1290	1100	12.305	9.287	10.767	68.987	66.58	62.384	10.7863	65.9837	2.6129	1.23232e-120	2.70068e-118	OPR1	NP_001312395.1 12-oxophytodienoate reductase 1-like [Nicotiana tabacum]	Metabolism;Metabolism;Metabolism	Global and overview maps;Global and overview maps;Lipid metabolism	ko01100//Metabolic pathways;ko01110//Biosynthesis of secondary metabolites;ko00592//alpha-Linolenic acid metabolism	K05894;K05894;K05894	GO:0005575//cellular_component;GO:0005622//intracellular anatomical structure	GO:0000166//nucleotide binding;GO:0003674//molecular_function;GO:0003824//catalytic activity;GO:0005488//binding;GO:0010181//FMN binding;GO:0016491//oxidoreductase activity;GO:0032553//ribonucleotide binding;GO:0036094//small molecule binding;GO:0043167//ion binding;GO:0043168//anion binding;GO:0097159//organic cyclic compound binding;GO:0097367//carbohydrate derivative binding;GO:1901265//nucleo…	GO:0008150//biological_process;GO:0008152//metabolic process	--
Niben261Chr16g1143002	211	256	230	1877	1509	1421	11.589	11.715	12.503	51.691	47.972	49.639	11.9357	49.7673	2.05992	3.25807e-118	6.83955e-116	WRKY24	BAI63296.1 double WRKY type transfactor [Nicotiana benthamiana]	Organismal Systems;Environmental Information Processing	Environmental adaptation;Signal transduction	ko04626//Plant-pathogen interaction;ko04016//MAPK signaling pathway - plant	K13424;K13424	GO:0005575//cellular_component;GO:0005622//intracellular anatomical structure;GO:0005634//nucleus;GO:0043226//organelle;GO:0043227//membrane-bounded organelle;GO:0043229//intracellular organelle;GO:0043231//intracellular membrane-bounded organelle	GO:0001067//transcription regulatory region nucleic acid binding;GO:0003674//molecular_function;GO:0003676//nucleic acid binding;GO:0003677//DNA binding;GO:0003700//DNA-binding transcription factor activity;GO:0005488//binding;GO:0043565//sequence-specific DNA binding;GO:0097159//organic cyclic compound binding;GO:0140110//transcription regulator activity;GO:1901363//heterocyclic compound binding	GO:0001101//response to acid chemical;GO:0006139//nucleobase-containing compound metabolic process;GO:0006351//transcription, DNA-templated;GO:0006355//regulation of transcription, DNA-templated;GO:0006725//cellular aromatic compound metabolic process;GO:0006790//sulfur compound metabolic process;GO:0006807//nitrogen compound metabolic process;GO:0006950//response to stress;GO:0006952//defense re…	WRKY
Niben261Chr08g0537003	4	21	13	1326	1229	1042	0.513	2.242	1.649	85.207	91.165	84.932	1.468	87.1013	5.89077	1.8298e-117	3.82112e-115	EARLI1	XP_009795761.1 PREDICTED: 14 kDa proline-rich protein DC2.15-like isoform X2 [Nicotiana sylvestris]	-	-	-	-	-	-	-	--
Niben261Chr11g0194007	1449	1657	1367	1003	985	906	121.517	115.813	113.494	42.197	47.804	48.325	116.941	46.1087	-1.34268	2.36391e-116	4.88534e-114	At4g26790	XP_009804685.1 PREDICTED: GDSL esterase/lipase At4g26790-like [Nicotiana sylvestris]	-	-	-	-	GO:0005575//cellular_component;GO:0005576//extracellular region	GO:0003674//molecular_function;GO:0003824//catalytic activity;GO:0016787//hydrolase activity;GO:0016788//hydrolase activity, acting on ester bonds	GO:0006629//lipid metabolic process;GO:0008150//biological_process;GO:0008152//metabolic process;GO:0009056//catabolic process;GO:0016042//lipid catabolic process;GO:0044238//primary metabolic process;GO:0071704//organic substance metabolic process;GO:1901575//organic substance catabolic process	--
Niben261Chr16g1333001	529	673	540	2941	2701	2430	25.702	27.277	25.964	71.683	76.01	75.13	26.3143	74.2743	1.49701	4.7139e-116	9.69168e-114	ACLB-2	XP_009791602.1 PREDICTED: ATP-citrate synthase beta chain protein 2 [Nicotiana sylvestris]	Metabolism;Metabolism;Metabolism	Global and overview maps;Global and overview maps;Carbohydrate metabolism	ko01100//Metabolic pathways;ko01110//Biosynthesis of secondary metabolites;ko00020//Citrate cycle (TCA cycle)	K01648;K01648;K01648	-	GO:0003824//catalytic activity;GO:0003985//acetyl-CoA C-acetyltransferase activity;GO:0004774//succinate-CoA ligase activity;GO:0004775//succinate-CoA ligase (ADP-forming) activity;GO:0004776//succinate-CoA ligase (GDP-forming) activity;GO:0046912//acyltransferase, acyl groups converted into alkyl on transfer	GO:0006099//tricarboxylic acid cycle;GO:0046356//acetyl-CoA catabolic process	--
Niben261Chr11g0216015	1614	1942	1695	6739	5566	5215	48.896	49.018	50.836	102.389	97.617	100.495	49.5833	100.167	1.01448	1.04805e-111	2.12195e-109	ACO3	XP_019250280.1 PREDICTED: aconitate hydratase, cytoplasmic [Nicotiana attenuata]	Metabolism;Metabolism;Metabolism;Metabolism;Metabolism;Metabolism;Metabolism	Global and overview maps;Global and overview maps;Global and overview maps;Global and overview maps;Carbohydrate metabolism;Global and overview maps;Carbohydrate metabolism	ko01100//Metabolic pathways;ko01110//Biosynthesis of secondary metabolites;ko01200//Carbon metabolism;ko01230//Biosynthesis of amino acids;ko00630//Glyoxylate and dicarboxylate metabolism;ko01210//2-Oxocarboxylic acid metabolism;ko00020//Citrate cycle (TCA cycle)	K01681;K01681;K01681;K01681;K01681;K01681;K01681	GO:0005575//cellular_component;GO:0005622//intracellular anatomical structure;GO:0005737//cytoplasm;GO:0009316//3-isopropylmalate dehydratase complex	GO:0003674//molecular_function;GO:0003723//RNA binding;GO:0003824//catalytic activity;GO:0003861//3-isopropylmalate dehydratase activity;GO:0003994//aconitate hydratase activity;GO:0004409//homoaconitate hydratase activity;GO:0005488//binding;GO:0016829//lyase activity;GO:0016835//carbon-oxygen lyase activity;GO:0016836//hydro-lyase activity;GO:0043167//ion binding;GO:0043169//cation binding;GO:0…	GO:0005975//carbohydrate metabolic process;GO:0006081//cellular aldehyde metabolic process;GO:0006082//organic acid metabolic process;GO:0006097//glyoxylate cycle;GO:0006099//tricarboxylic acid cycle;GO:0006396//RNA processing;GO:0008150//biological_process;GO:0008152//metabolic process;GO:0009085//lysine biosynthetic process;GO:0009098//leucine biosynthetic process;GO:0009987//cellular process;G…	--
Niben261Chr16g0580002	46	44	62	999	879	854	1.547	1.233	2.064	16.851	17.109	18.265	1.61467	17.4083	3.43047	7.4029e-109	1.45454e-106	LRK10L-1.2	KAG5572338.1 hypothetical protein H5410_062104 [Solanum commersonii]	-	-	-	-	-	GO:0004672//protein kinase activity;GO:0005524//ATP binding;GO:0030247//polysaccharide binding	GO:0006468//protein phosphorylation	--
Niben261Chr18g1229009	286	363	300	2011	1749	1548	18.526	19.593	19.235	65.319	65.579	63.778	19.118	64.892	1.76311	1.0619e-107	2.06609e-105	UGT74F2	UHH90481.1 UDP-glycosyltransferase [Nicotiana benthamiana]	-	-	-	-	-	GO:0008194//UDP-glycosyltransferase activity;GO:0016758//hexosyltransferase activity;GO:0050511//undecaprenyldiphospho-muramoylpentapeptide beta-N-acetylglucosaminyltransferase activity	GO:0009252//peptidoglycan biosynthetic process	--
Niben261Chr01g0873008	22	39	21	915	795	777	1.275	1.883	1.204	26.579	26.659	28.63	1.454	27.2893	4.23024	5.78222e-107	1.11956e-104	STP14	XP_009610479.1 sugar transport protein 14-like isoform X1 [Nicotiana tomentosiformis]	-	-	-	-	GO:0005887//integral component of plasma membrane;GO:0016021//integral component of membrane	GO:0008028//monocarboxylic acid transmembrane transporter activity;GO:0015114//phosphate ion transmembrane transporter activity;GO:0015295//solute:proton symporter activity;GO:0022857//transmembrane transporter activity;GO:0042802//identical protein binding;GO:0042910//xenobiotic transmembrane transporter activity;GO:0051119//sugar transmembrane transporter activity	GO:0006810//transport;GO:0006817//phosphate ion transport;GO:0006855//xenobiotic transmembrane transport;GO:0008643//carbohydrate transport;GO:0015718//monocarboxylic acid transport;GO:0042908//xenobiotic transport;GO:0055085//transmembrane transport	--
Niben261Chr16g0764025	53	52	36	973	820	760	4.828	3.947	3.246	44.44	43.233	44.03	4.007	43.901	3.45366	9.99856e-107	1.92658e-104	WRKY70	XP_016436463.1 PREDICTED: probable WRKY transcription factor 70 [Nicotiana tabacum]	-	-	-	-	GO:0005576//extracellular region	GO:0003700//DNA-binding transcription factor activity;GO:0005133//interferon-gamma receptor binding;GO:0043565//sequence-specific DNA binding	GO:0006355//regulation of transcription, DNA-templated;GO:0006955//immune response	WRKY
MSTRG.232	38	42	27	915	781	772	4.713	4.341	3.315	56.908	56.072	60.904	4.123	57.9613	3.81332	2.61204e-106	5.00884e-104	--	PREDICTED: heavy metal-associated isoprenylated plant protein 39-like [Nicotiana attenuata]	-	-	-	-	-	-	-	--
Niben261Chr10g0411002	243	280	241	1796	1691	1392	18.636	17.871	18.294	69.065	75.059	67.89	18.267	70.6713	1.95189	4.62172e-106	8.82018e-104	At5g27450	BBE00757.1 mevalonate kinase [Nicotiana benthamiana]	Metabolism;Metabolism;Cellular Processes;Metabolism	Global and overview maps;Global and overview maps;Transport and catabolism;Metabolism of terpenoids and polyketides	ko01100//Metabolic pathways;ko01110//Biosynthesis of secondary metabolites;ko04146//Peroxisome;ko00900//Terpenoid backbone biosynthesis	K00869;K00869;K00869;K00869	-	GO:0004335//galactokinase activity;GO:0004413//homoserine kinase activity;GO:0004496//mevalonate kinase activity;GO:0004631//phosphomevalonate kinase activity;GO:0004765//shikimate kinase activity;GO:0005524//ATP binding	GO:0006012//galactose metabolic process;GO:0009088//threonine biosynthetic process;GO:0009423//chorismate biosynthetic process;GO:0016126//sterol biosynthetic process;GO:0019287//isopentenyl diphosphate biosynthetic process, mevalonate pathway	--
Niben261Chr17g0975001	131	169	147	1322	1190	1105	18.207	19.571	20.222	92.128	95.732	97.679	19.3333	95.1797	2.29956	1.8904e-105	3.59051e-103	--	XP_009765750.1 PREDICTED: vitamin K-dependent protein S-like [Nicotiana sylvestris]	-	-	-	-	-	-	-	--
Niben261Chr08g0159001	10	18	4	1187	1123	1054	1.645	2.467	0.651	97.873	106.886	110.238	1.58767	104.999	6.04732	2.33537e-105	4.41462e-103	--	XP_009782681.1 PREDICTED: cucumber peeling cupredoxin-like [Nicotiana sylvestris]	-	-	-	-	-	GO:0009055//electron transfer activity	-	--
Niben261Chr18g0044022	616	692	627	3139	2653	2468	47.366	44.336	47.718	121.024	118.077	120.699	46.4733	119.933	1.36776	8.3894e-105	1.57098e-102	PAP29	XP_009798896.1 PREDICTED: probable inactive purple acid phosphatase 29 isoform X2 [Nicotiana sylvestris]	-	-	-	-	GO:0005575//cellular_component;GO:0005576//extracellular region	GO:0003674//molecular_function;GO:0003824//catalytic activity;GO:0003993//acid phosphatase activity;GO:0004527//exonuclease activity;GO:0005488//binding;GO:0016787//hydrolase activity;GO:0016788//hydrolase activity, acting on ester bonds;GO:0016791//phosphatase activity;GO:0042578//phosphoric ester hydrolase activity;GO:0043167//ion binding;GO:0043169//cation binding;GO:0046872//metal ion binding	GO:0006260//DNA replication;GO:0006310//DNA recombination;GO:0006793//phosphorus metabolic process;GO:0006796//phosphate-containing compound metabolic process;GO:0008150//biological_process;GO:0008152//metabolic process;GO:0009987//cellular process;GO:0016311//dephosphorylation;GO:0044237//cellular metabolic process	--
Niben261Chr07g0234002	10	8	4	1665	1623	1366	0.586	0.391	0.232	48.936	55.056	50.941	0.403	51.6443	7.00169	8.48088e-105	1.58069e-102	CYP71D20	XP_009801864.1 PREDICTED: LOW QUALITY PROTEIN: 5-epiaristolochene 1,3-dihydroxylase-like [Nicotiana sylvestris]	Metabolism	Metabolism of terpenoids and polyketides	ko00909//Sesquiterpenoid and triterpenoid biosynthesis	K15805	-	GO:0005506//iron ion binding;GO:0016705//oxidoreductase activity, acting on paired donors, with incorporation or reduction of molecular oxygen;GO:0020037//heme binding	-	--
Niben261Chr01g1638006	10	10	16	1160	997	874	0.511	0.426	0.81	29.739	29.506	28.422	0.582333	29.2223	5.64908	1.09016e-104	2.02243e-102	INV1	XP_019254594.1 PREDICTED: beta-fructofuranosidase, insoluble isoenzyme 1 [Nicotiana attenuata]	Metabolism;Metabolism;Metabolism;Metabolism	Global and overview maps;Global and overview maps;Carbohydrate metabolism;Carbohydrate metabolism	ko01100//Metabolic pathways;ko01110//Biosynthesis of secondary metabolites;ko00500//Starch and sucrose metabolism;ko00052//Galactose metabolism	K01193;K01193;K01193;K01193	-	-	-	--
Niben261Chr14g0287002	362	467	345	2220	2021	1871	28.661	30.811	27.052	88.097	92.6	94.189	28.8413	91.6287	1.66766	1.89454e-104	3.48229e-102	CRT3	BBF45633.1 calreticulin 3 [Nicotiana benthamiana]	Genetic Information Processing;Cellular Processes	Folding, sorting and degradation;Transport and catabolism	ko04141//Protein processing in endoplasmic reticulum;ko04145//Phagosome	K08057;K08057	GO:0005783//endoplasmic reticulum	GO:0005509//calcium ion binding;GO:0051082//unfolded protein binding	GO:0006457//protein folding	--
MSTRG.23944	1069	1217	1024	4484	4105	3604	66.764	63.312	63.299	140.42	148.397	143.161	64.4583	143.993	1.15956	7.1835e-103	1.30237e-100	FBA6	PREDICTED: fructose-bisphosphate aldolase cytoplasmic isozyme [Nicotiana sylvestris]	Metabolism;Metabolism;Metabolism;Metabolism;Metabolism;Metabolism;Metabolism;Metabolism	Global and overview maps;Global and overview maps;Global and overview maps;Global and overview maps;Carbohydrate metabolism;Energy metabolism;Carbohydrate metabolism;Carbohydrate metabolism	ko01100//Metabolic pathways;ko01110//Biosynthesis of secondary metabolites;ko01200//Carbon metabolism;ko01230//Biosynthesis of amino acids;ko00010//Glycolysis / Gluconeogenesis;ko00710//Carbon fixation in photosynthetic organisms;ko00051//Fructose and mannose metabolism;ko00030//Pentose phosphate pathway	K01623;K01623;K01623;K01623;K01623;K01623;K01623;K01623	-	GO:0016832//aldehyde-lyase activity	GO:0006090//pyruvate metabolic process	--
Niben261Chr06g0248004	25	28	25	919	728	723	2.062	1.924	2.04	37.998	34.748	37.919	2.00867	36.8883	4.19885	1.0012e-102	1.79882e-100	--	XP_016498387.1 PREDICTED: uncharacterized protein LOC107817128 [Nicotiana tabacum]	-	-	-	-	-	-	-	--
Niben261Chr19g0739007	161	238	160	1532	1312	1218	15.083	18.578	14.836	71.964	71.144	72.573	16.1657	71.8937	2.15293	1.02181e-102	1.82762e-100	GSTU9	XP_009757243.1 PREDICTED: glutathione S-transferase U9-like [Nicotiana sylvestris]	Metabolism;Metabolism	Global and overview maps;Metabolism of other amino acids	ko01100//Metabolic pathways;ko00480//Glutathione metabolism	K00799;K00799	-	GO:0005515//protein binding;GO:0016034//maleylacetoacetate isomerase activity	GO:0006559//L-phenylalanine catabolic process;GO:0006572//tyrosine catabolic process;GO:0006749//glutathione metabolic process	--
Niben261Chr14g0841005	21	15	17	913	829	765	0.945	0.562	0.757	20.588	21.588	21.89	0.754667	21.3553	4.82261	1.10254e-102	1.9632e-100	CNGC13	XP_009777839.1 PREDICTED: cyclic nucleotide-gated ion channel 1-like [Nicotiana sylvestris]	Organismal Systems	Environmental adaptation	ko04626//Plant-pathogen interaction	K05391	GO:0005575//cellular_component;GO:0005886//plasma membrane;GO:0005887//integral component of plasma membrane;GO:0016020//membrane;GO:0016021//integral component of membrane;GO:0031224//intrinsic component of membrane;GO:0031226//intrinsic component of plasma membrane;GO:0071944//cell periphery	GO:0000166//nucleotide binding;GO:0003674//molecular_function;GO:0005215//transporter activity;GO:0005216//ion channel activity;GO:0005488//binding;GO:0005515//protein binding;GO:0005516//calmodulin binding;GO:0015075//ion transmembrane transporter activity;GO:0015267//channel activity;GO:0015318//inorganic molecular entity transmembrane transporter activity;GO:0017076//purine nucleotide binding;…	GO:0006810//transport;GO:0006811//ion transport;GO:0008150//biological_process;GO:0034220//ion transmembrane transport;GO:0042391//regulation of membrane potential;GO:0051179//localization;GO:0051234//establishment of localization;GO:0055085//transmembrane transport;GO:0065007//biological regulation;GO:0065008//regulation of biological quality	--
Niben261Chr03g1002005	56	87	79	1128	886	822	3.596	4.655	5.021	36.32	32.932	33.573	4.424	34.275	2.95373	1.78014e-102	3.14171e-100	BGLU40	XP_009802933.1 PREDICTED: beta-glucosidase 40-like [Nicotiana sylvestris]	Metabolism;Metabolism;Metabolism;Metabolism;Metabolism	Global and overview maps;Global and overview maps;Carbohydrate metabolism;Biosynthesis of other secondary metabolites;Metabolism of other amino acids	ko01100//Metabolic pathways;ko01110//Biosynthesis of secondary metabolites;ko00500//Starch and sucrose metabolism;ko00999//Biosynthesis of various plant secondary metabolites;ko00460//Cyanoamino acid metabolism	K01188;K01188;K01188;K01188;K01188	GO:0009341//beta-galactosidase complex	GO:0004553//hydrolase activity, hydrolyzing O-glycosyl compounds;GO:0004565//beta-galactosidase activity	GO:0005975//carbohydrate metabolic process;GO:0006012//galactose metabolic process	--
Niben261Chr04g1644021	293	348	309	1939	1680	1614	13.995	13.867	14.63	46.493	46.505	49.079	14.164	47.359	1.74141	4.08743e-102	7.18199e-100	At5g48380	XP_016505462.1 PREDICTED: probably inactive leucine-rich repeat receptor-like protein kinase At5g48380 [Nicotiana tabacum]	-	-	-	-	-	GO:0004672//protein kinase activity;GO:0005515//protein binding;GO:0005524//ATP binding	GO:0006468//protein phosphorylation	--
Niben261Chr18g0287009	13	23	21	916	786	725	1.112	1.64	1.778	39.297	38.926	39.453	1.51	39.2253	4.69917	6.01792e-102	1.04817e-99	BCB	XP_019234792.1 PREDICTED: blue copper protein-like [Nicotiana attenuata]	-	-	-	-	GO:0005575//cellular_component;GO:0005622//intracellular anatomical structure;GO:0005737//cytoplasm;GO:0005773//vacuole;GO:0005886//plasma membrane;GO:0016020//membrane;GO:0031224//intrinsic component of membrane;GO:0031225//anchored component of membrane;GO:0031226//intrinsic component of plasma membrane;GO:0043226//organelle;GO:0043227//membrane-bounded organelle;GO:0043229//intracellular organ…	GO:0003674//molecular_function;GO:0003824//catalytic activity;GO:0004867//serine-type endopeptidase inhibitor activity;GO:0005488//binding;GO:0005507//copper ion binding;GO:0009055//electron transfer activity;GO:0016491//oxidoreductase activity;GO:0043167//ion binding;GO:0043169//cation binding;GO:0046872//metal ion binding	GO:0002239//response to oomycetes;GO:0006091//generation of precursor metabolites and energy;GO:0006810//transport;GO:0006811//ion transport;GO:0006812//cation transport;GO:0006950//response to stress;GO:0006979//response to oxidative stress;GO:0008150//biological_process;GO:0008152//metabolic process;GO:0009266//response to temperature stimulus;GO:0009314//response to radiation;GO:0009409//respo…	--
MSTRG.33061	809	988	821	3771	3507	3004	77.256	78.615	77.6	180.566	193.849	182.455	77.8237	185.623	1.2541	7.60524e-102	1.31888e-99	PRP1	PREDICTED: probable glutathione S-transferase [Nicotiana sylvestris]	Metabolism;Metabolism	Global and overview maps;Metabolism of other amino acids	ko01100//Metabolic pathways;ko00480//Glutathione metabolism	K00799;K00799	-	GO:0016765//transferase activity, transferring alkyl or aryl (other than methyl) groups	GO:0006950//response to stress	--
Niben261Chr17g1482010	342	395	323	2125	1755	1649	4.84	4.657	4.524	15.074	14.375	14.837	4.67367	14.762	1.65926	2.80419e-101	4.8419e-99	R1B-12	XP_009766276.1 PREDICTED: putative late blight resistance protein homolog R1A-4 isoform X1 [Nicotiana sylvestris]	-	-	-	-	-	GO:0004252//serine-type endopeptidase activity;GO:0005524//ATP binding;GO:0009378//four-way junction helicase activity;GO:0016887//ATP hydrolysis activity;GO:0017111//nucleoside-triphosphatase activity;GO:0043531//ADP binding	GO:0006281//DNA repair;GO:0006310//DNA recombination;GO:0006508//proteolysis;GO:0030436//asexual sporulation	--
MSTRG.32040	310	329	305	1997	1716	1722	5.674	5.018	5.526	18.328	18.181	20.047	5.406	18.852	1.80208	3.43495e-101	5.90545e-99	OsI_14861	PREDICTED: zingipain-2-like [Nicotiana tabacum]	-	-	-	-	-	-	-	--
Niben261Chr01g1778008	855	1026	867	3850	3334	3012	34.531	34.526	34.657	77.965	77.938	77.369	34.5713	77.7573	1.1694	6.33012e-101	1.08362e-98	ADC2	XP_019254824.1 PREDICTED: arginine decarboxylase-like [Nicotiana attenuata]	Metabolism;Metabolism	Global and overview maps;Amino acid metabolism	ko01100//Metabolic pathways;ko00330//Arginine and proline metabolism	K01583;K01583	-	GO:0003824//catalytic activity;GO:0008792//arginine decarboxylase activity;GO:0008836//diaminopimelate decarboxylase activity	GO:0008295//spermidine biosynthetic process;GO:0009089//lysine biosynthetic process via diaminopimelate	--
Niben261Scf01657g0000001	46	55	54	905	824	725	2.91	2.899	3.381	28.704	30.17	29.168	3.06333	29.3473	3.26006	1.0788e-100	1.82326e-98	UGT90A1	UHH90496.1 UDP-glycosyltransferase [Nicotiana benthamiana]	-	-	-	-	-	GO:0008194//UDP-glycosyltransferase activity	-	--
Niben261Chr12g0939011	1487	1784	1677	1397	1210	1133	41.373	41.358	46.182	19.489	19.486	20.05	42.971	19.675	-1.127	2.06337e-99	3.47256e-97	LKR/SDH	XP_019224980.1 PREDICTED: alpha-aminoadipic semialdehyde synthase [Nicotiana attenuata]	Metabolism;Metabolism;Metabolism	Global and overview maps;Global and overview maps;Amino acid metabolism	ko01100//Metabolic pathways;ko01110//Biosynthesis of secondary metabolites;ko00310//Lysine degradation	K14157;K14157;K14157	GO:0005575//cellular_component;GO:0005622//intracellular anatomical structure;GO:0005737//cytoplasm	GO:0003674//molecular_function;GO:0003824//catalytic activity;GO:0004753//saccharopine dehydrogenase activity;GO:0008641//ubiquitin-like modifier activating enzyme activity;GO:0016491//oxidoreductase activity;GO:0016645//oxidoreductase activity, acting on the CH-NH group of donors;GO:0016646//oxidoreductase activity, acting on the CH-NH group of donors, NAD or NADP as acceptor;GO:0047130//sacchar…	GO:0006082//organic acid metabolic process;GO:0006084//acetyl-CoA metabolic process;GO:0006091//generation of precursor metabolites and energy;GO:0006139//nucleobase-containing compound metabolic process;GO:0006163//purine nucleotide metabolic process;GO:0006520//cellular amino acid metabolic process;GO:0006553//lysine metabolic process;GO:0006554//lysine catabolic process;GO:0006637//acyl-CoA me…	--
Niben261Chr04g1859023	811	979	747	515	427	444	33.767	33.964	30.784	10.752	10.291	11.758	32.8383	10.9337	-1.5866	3.37057e-99	5.64869e-97	TTS1	XP_009591746.1 beta-amyrin synthase-like [Nicotiana tomentosiformis]	Metabolism;Metabolism	Global and overview maps;Metabolism of terpenoids and polyketides	ko01110//Biosynthesis of secondary metabolites;ko00909//Sesquiterpenoid and triterpenoid biosynthesis	K15813;K15813	GO:0005615//extracellular space	GO:0003824//catalytic activity;GO:0030570//pectate lyase activity;GO:0034073//tetrahymanol cyclase activity;GO:0051007//squalene-hopene cyclase activity	GO:0016114//terpenoid biosynthetic process;GO:0019746//hopanoid biosynthetic process;GO:0045490//pectin catabolic process	--
Niben261Chr19g1035002	32	47	22	834	790	755	1.387	1.697	0.944	18.125	19.82	20.813	1.34267	19.586	3.86665	4.74263e-99	7.91484e-97	--	XP_016481061.1 PREDICTED: uncharacterized protein LOC107802129 [Nicotiana tabacum]	-	-	-	-	-	GO:0004040//amidase activity	-	--
Niben261Chr15g0837001	72	107	75	1112	1130	843	3.918	4.852	4.04	30.342	35.584	29.177	4.27	31.701	2.89222	1.38416e-98	2.29081e-96	At5g35735	XP_019261049.1 PREDICTED: cytochrome b561 and DOMON domain-containing protein At5g47530-like [Nicotiana attenuata]	-	-	-	-	-	GO:0043817//phosphosulfolactate synthase activity	GO:0019295//coenzyme M biosynthetic process	--
Niben261Chr06g0608015	3332	3813	2838	2823	2583	2513	272.481	259.813	229.707	115.749	122.266	130.705	254	122.907	-1.04727	2.04707e-98	3.36005e-96	CYSEP	XP_019245396.1 PREDICTED: vignain-like [Nicotiana attenuata]	-	-	-	-	-	GO:0008234//cysteine-type peptidase activity	GO:0006508//proteolysis	--
MSTRG.2007	12	12	7	1118	947	934	1.764	1.47	1.019	82.427	80.598	87.347	1.41767	83.4573	5.87945	2.45609e-98	3.99852e-96	TIMPA	PREDICTED: trypsin inhibitor 1-like [Nicotiana sylvestris]	-	-	-	-	GO:0030312//external encapsulating structure	GO:0030414//peptidase inhibitor activity	GO:0006950//response to stress;GO:0009620//response to fungus;GO:0010466//negative regulation of peptidase activity	--
Niben261Chr06g0397019	31	29	17	871	707	712	6.038	4.706	3.277	85.051	79.701	88.19	4.67367	84.314	4.17315	2.88816e-98	4.68282e-96	--	XP_009780737.1 PREDICTED: lipid transfer-like protein VAS [Nicotiana sylvestris]	-	-	-	-	-	-	-	--
Niben261Chr06g0276010	6	4	4	2839	2312	2167	0.324	0.18	0.187	76.773	72.177	74.32	0.230333	74.4233	8.33589	5.50491e-98	8.85359e-96	EAS3	AHM10157.1 sesquiterpene synthase [Nicotiana benthamiana]	Metabolism	Metabolism of terpenoids and polyketides	ko00909//Sesquiterpenoid and triterpenoid biosynthesis	K15804	-	GO:0000287//magnesium ion binding;GO:0010333//terpene synthase activity;GO:0016829//lyase activity	-	--
Niben261Chr06g0276012	6	4	4	2839	2312	2167	0.324	0.18	0.187	76.773	72.177	74.32	0.230333	74.4233	8.33589	5.50491e-98	8.85359e-96	EAS3	AHM10157.1 sesquiterpene synthase [Nicotiana benthamiana]	Metabolism	Metabolism of terpenoids and polyketides	ko00909//Sesquiterpenoid and triterpenoid biosynthesis	K15804	-	GO:0000287//magnesium ion binding;GO:0010333//terpene synthase activity;GO:0016829//lyase activity	-	--
Niben261Chr18g0107002	14	15	20	892	761	742	0.923	0.824	1.305	29.489	29.042	31.115	1.01733	29.882	4.87641	1.43234e-97	2.29438e-95	CYP76A1	XP_019250803.1 PREDICTED: cytochrome P450 76A1-like [Nicotiana attenuata]	-	-	-	-	GO:0005737//cytoplasm	GO:0004830//tryptophan-tRNA ligase activity;GO:0005506//iron ion binding;GO:0016705//oxidoreductase activity, acting on paired donors, with incorporation or reduction of molecular oxygen;GO:0020037//heme binding	GO:0006436//tryptophanyl-tRNA aminoacylation	--
Niben261Chr16g0383004	24	18	23	837	745	661	1.715	1.072	1.612	29.984	30.81	30.032	1.46633	30.2753	4.36786	8.37033e-97	1.33544e-94	LHT1	XP_009802950.1 PREDICTED: lysine histidine transporter 1-like [Nicotiana sylvestris]	-	-	-	-	-	-	-	--
Niben261Chr17g0890004	15	13	15	897	812	739	0.847	0.612	0.839	25.403	26.553	26.537	0.766	26.1643	5.09411	2.12186e-96	3.36243e-94	STP13	XP_019229495.1 PREDICTED: sugar transport protein 13 [Nicotiana attenuata]	-	-	-	-	GO:0005575//cellular_component;GO:0005886//plasma membrane;GO:0005887//integral component of plasma membrane;GO:0005911//cell-cell junction;GO:0009506//plasmodesma;GO:0016020//membrane;GO:0016021//integral component of membrane;GO:0030054//cell junction;GO:0031224//intrinsic component of membrane;GO:0055044//symplast;GO:0071944//cell periphery	GO:0003674//molecular_function;GO:0005215//transporter activity;GO:0005351//carbohydrate:proton symporter activity;GO:0005355//glucose transmembrane transporter activity;GO:0005356//glucose:proton symporter activity;GO:0005358//high-affinity glucose:proton symporter activity;GO:0005402//carbohydrate:cation symporter activity;GO:0008028//monocarboxylic acid transmembrane transporter activity;GO:00…	GO:0001101//response to acid chemical;GO:0006810//transport;GO:0006811//ion transport;GO:0006812//cation transport;GO:0006855//xenobiotic transmembrane transport;GO:0006950//response to stress;GO:0006970//response to osmotic stress;GO:0008150//biological_process;GO:0008643//carbohydrate transport;GO:0008645//hexose transmembrane transport;GO:0009414//response to water deprivation;GO:0009415//resp…	--
Niben261Chr07g0565006	77	89	79	1022	1044	812	9.381	9.034	9.526	62.429	73.618	62.917	9.31367	66.3213	2.83205	7.12738e-96	1.12365e-93	CCOAOMT4	NP_001312330.1 caffeoyl-CoA O-methyltransferase 4 [Nicotiana tabacum]	Metabolism;Metabolism;Metabolism;Metabolism;Metabolism	Global and overview maps;Global and overview maps;Biosynthesis of other secondary metabolites;Biosynthesis of other secondary metabolites;Biosynthesis of other secondary metabolites	ko01100//Metabolic pathways;ko01110//Biosynthesis of secondary metabolites;ko00940//Phenylpropanoid biosynthesis;ko00941//Flavonoid biosynthesis;ko00945//Stilbenoid, diarylheptanoid and gingerol biosynthesis	K00588;K00588;K00588;K00588;K00588	-	GO:0008171//O-methyltransferase activity	-	--
Niben261Chr04g0239010	14	5	12	1143	897	859	0.602	0.179	0.511	24.66	22.341	23.508	0.430667	23.503	5.77013	9.05994e-96	1.4227e-93	LRK10	XP_033511797.1 LEAF RUST 10 DISEASE-RESISTANCE LOCUS RECEPTOR-LIKE PROTEIN KINASE-like 2.7 isoform X2 [Nicotiana tomentosiformis]	-	-	-	-	-	GO:0004672//protein kinase activity;GO:0005524//ATP binding;GO:0030247//polysaccharide binding	GO:0006468//protein phosphorylation	--
Niben261Chr03g1023007	6	3	4	2887	2546	2238	0.897	0.374	0.592	216.433	220.335	212.82	0.621	216.529	8.44575	2.71071e-95	4.23997e-93	LRR1	XP_016439305.1 PREDICTED: somatic embryogenesis receptor kinase 2-like isoform X2 [Nicotiana tabacum]	-	-	-	-	-	GO:0005515//protein binding	-	--
MSTRG.5063	176	188	155	1344	1244	1092	12.455	11.085	10.856	47.69	50.96	49.127	11.4653	49.259	2.10311	6.92216e-94	1.07431e-91	At1g27190	PREDICTED: probably inactive leucine-rich repeat receptor-like protein kinase At5g48380 [Nicotiana sylvestris]	-	-	-	-	GO:0016020//membrane	GO:0016772//transferase activity, transferring phosphorus-containing groups	GO:0006796//phosphate-containing compound metabolic process	--
MSTRG.3402	312	310	241	1918	1604	1525	24.33	20.142	18.597	74.912	72.335	75.538	21.023	74.2617	1.82065	5.02426e-92	7.7076e-90	SSU1	PREDICTED: 3-isopropylmalate dehydratase small subunit 3-like [Nicotiana attenuata]	Metabolism;Metabolism;Metabolism;Metabolism;Metabolism;Metabolism	Global and overview maps;Global and overview maps;Global and overview maps;Global and overview maps;Amino acid metabolism;Carbohydrate metabolism	ko01100//Metabolic pathways;ko01110//Biosynthesis of secondary metabolites;ko01230//Biosynthesis of amino acids;ko01210//2-Oxocarboxylic acid metabolism;ko00290//Valine, leucine and isoleucine biosynthesis;ko00660//C5-Branched dibasic acid metabolism	K01704;K01704;K01704;K01704;K01704;K01704	GO:0009532//plastid stroma	GO:0016836//hydro-lyase activity	GO:0000097//sulfur amino acid biosynthetic process;GO:0006551//leucine metabolic process;GO:0009683//indoleacetic acid metabolic process;GO:0019758//glycosinolate biosynthetic process	--
Niben261Chr07g0798002	6	7	3	1829	1630	1551	0.542	0.526	0.268	82.772	85.154	89.034	0.445333	85.6533	7.58748	1.32851e-91	2.03023e-89	BURP3	XP_009763757.1 PREDICTED: BURP domain-containing protein 5-like [Nicotiana sylvestris]	-	-	-	-	-	-	-	--
Niben261Chr17g0037011	494	656	484	2627	2342	2134	34.687	38.344	33.606	92.421	95.096	95.214	35.5457	94.2437	1.40672	1.33442e-91	2.03148e-89	DGAT3	XP_016491782.1 PREDICTED: uncharacterized protein LOC107811379 [Nicotiana tabacum]	Metabolism;Metabolism	Global and overview maps;Lipid metabolism	ko01100//Metabolic pathways;ko00561//Glycerolipid metabolism	K22849;K22849	-	-	-	--
Niben261Chr07g1249041	1466	1712	1333	1365	1165	1007	192.841	187.694	173.601	90.029	88.7	84.227	184.712	87.652	-1.07542	2.18881e-91	3.30692e-89	COR413IM1	XP_009614035.1 cold-regulated 413 inner membrane protein 1, chloroplastic-like [Nicotiana tomentosiformis]	-	-	-	-	GO:0016021//integral component of membrane	-	-	--
Niben261Chr11g0759004	9	9	4	1265	1130	1034	0.307	0.256	0.135	21.633	22.307	22.429	0.232667	22.123	6.57114	2.76617e-91	4.16345e-89	At4g27290	XP_009780423.1 PREDICTED: G-type lectin S-receptor-like serine/threonine-protein kinase At4g27290 [Nicotiana sylvestris]	-	-	-	-	-	GO:0004672//protein kinase activity;GO:0004674//protein serine/threonine kinase activity;GO:0005524//ATP binding	GO:0006468//protein phosphorylation;GO:0048544//recognition of pollen	--
Niben261Chr02g1317006	549	690	621	3016	2456	2336	17.438	18.262	19.523	48.035	45.155	47.193	18.4077	46.7943	1.34603	3.54727e-91	5.31904e-89	trpB2	OMO88506.1 Tryptophan synthase beta subunit-like PLP-dependent enzymes superfamily [Corchorus capsularis]	Metabolism;Metabolism;Metabolism;Metabolism;Metabolism	Global and overview maps;Global and overview maps;Global and overview maps;Amino acid metabolism;Amino acid metabolism	ko01100//Metabolic pathways;ko01110//Biosynthesis of secondary metabolites;ko01230//Biosynthesis of amino acids;ko00260//Glycine, serine and threonine metabolism;ko00400//Phenylalanine, tyrosine and tryptophan biosynthesis	K06001;K06001;K06001;K06001;K06001	GO:0031011//Ino80 complex	GO:0003674//molecular_function;GO:0003824//catalytic activity;GO:0004124//cysteine synthase activity;GO:0004834//tryptophan synthase activity;GO:0005488//binding;GO:0008660//1-aminocyclopropane-1-carboxylate deaminase activity;GO:0016616//oxidoreductase activity, acting on the CH-OH group of donors, NAD or NADP as acceptor;GO:0016829//lyase activity;GO:0016835//carbon-oxygen lyase activity;GO:001…	GO:0000162//tryptophan biosynthetic process;GO:0006082//organic acid metabolic process;GO:0006520//cellular amino acid metabolic process;GO:0006535//cysteine biosynthetic process from serine;GO:0006568//tryptophan metabolic process;GO:0006576//cellular biogenic amine metabolic process;GO:0006586//indolalkylamine metabolic process;GO:0006725//cellular aromatic compound metabolic process;GO:0006807…	--
Niben261Chr17g1507004	13	22	9	868	728	661	0.773	1.09	0.53	25.872	25.049	24.991	0.797667	25.304	4.98744	5.81794e-91	8.69117e-89	CYP71D55	XP_019235789.1 PREDICTED: premnaspirodiene oxygenase-like [Nicotiana attenuata]	-	-	-	-	-	GO:0005506//iron ion binding;GO:0016705//oxidoreductase activity, acting on paired donors, with incorporation or reduction of molecular oxygen;GO:0020037//heme binding	-	--
Niben261Chr15g0122001	10	14	9	934	812	790	0.503	0.586	0.448	23.538	23.623	25.254	0.512333	24.1383	5.5581	6.00023e-91	8.93005e-89	--	XP_016463357.1 PREDICTED: probable cysteine desulfurase [Nicotiana tabacum]	-	-	-	-	-	GO:0016829//lyase activity;GO:0031071//cysteine desulfurase activity	GO:0016226//iron-sulfur cluster assembly;GO:0052699//ergothioneine biosynthetic process	--
Niben261Scf01608g0000028	44	57	40	836	766	632	2.967	3.23	2.67	28.267	29.898	27.106	2.95567	28.4237	3.26554	1.41519e-90	2.09837e-88	HMGS	BBE00752.1 3-hydroxy-3-methylglutaryl-CoA synthase [Nicotiana benthamiana]	Metabolism;Metabolism;Metabolism;Metabolism;Metabolism	Global and overview maps;Global and overview maps;Amino acid metabolism;Metabolism of terpenoids and polyketides;Carbohydrate metabolism	ko01100//Metabolic pathways;ko01110//Biosynthesis of secondary metabolites;ko00280//Valine, leucine and isoleucine degradation;ko00900//Terpenoid backbone biosynthesis;ko00650//Butanoate metabolism	K01641;K01641;K01641;K01641;K01641	-	GO:0004315//3-oxoacyl-[acyl-carrier-protein] synthase activity;GO:0004421//hydroxymethylglutaryl-CoA synthase activity	GO:0006084//acetyl-CoA metabolic process;GO:0006633//fatty acid biosynthetic process;GO:0010142//farnesyl diphosphate biosynthetic process, mevalonate pathway	--
Niben261Chr06g0497004	29	50	29	806	748	609	1.638	2.354	1.622	22.832	24.46	21.883	1.87133	23.0583	3.62315	4.99218e-90	7.34753e-88	CYP92C6	XP_009607330.1 trimethyltridecatetraene synthase-like [Nicotiana tomentosiformis]	Metabolism;Metabolism;Metabolism	Global and overview maps;Global and overview maps;Metabolism of terpenoids and polyketides	ko01100//Metabolic pathways;ko01110//Biosynthesis of secondary metabolites;ko00905//Brassinosteroid biosynthesis	K20623;K20623;K20623	GO:0005575//cellular_component;GO:0005622//intracellular anatomical structure;GO:0005737//cytoplasm;GO:0005783//endoplasmic reticulum;GO:0005789//endoplasmic reticulum membrane;GO:0012505//endomembrane system;GO:0016020//membrane;GO:0016021//integral component of membrane;GO:0031090//organelle membrane;GO:0031224//intrinsic component of membrane;GO:0031984//organelle subcompartment;GO:0042175//nu…	GO:0003674//molecular_function;GO:0003824//catalytic activity;GO:0004497//monooxygenase activity;GO:0005488//binding;GO:0005506//iron ion binding;GO:0016491//oxidoreductase activity;GO:0016705//oxidoreductase activity, acting on paired donors, with incorporation or reduction of molecular oxygen;GO:0020037//heme binding;GO:0043167//ion binding;GO:0043169//cation binding;GO:0046872//metal ion bindi…	GO:0000003//reproduction;GO:0003006//developmental process involved in reproduction;GO:0007275//multicellular organism development;GO:0007568//aging;GO:0008150//biological_process;GO:0008152//metabolic process;GO:0009835//fruit ripening;GO:0010154//fruit development;GO:0021700//developmental maturation;GO:0022414//reproductive process;GO:0032501//multicellular organismal process;GO:0032502//devel…	--
Niben261Chr14g0368003	1142	1353	1100	1058	838	790	78.805	77.795	75.127	36.607	33.472	34.673	77.2423	34.9173	-1.14545	1.82869e-89	2.65233e-87	PP2CA	XP_009772290.1 PREDICTED: protein phosphatase 2C 37-like [Nicotiana sylvestris]	Environmental Information Processing;Environmental Information Processing	Signal transduction;Signal transduction	ko04075//Plant hormone signal transduction;ko04016//MAPK signaling pathway - plant	K14497;K14497	-	GO:0016791//phosphatase activity	-	--
Niben261Chr06g1107031	251	369	333	1968	1776	1567	25.447	31.171	33.415	100.042	104.22	101.042	30.011	101.768	1.76172	3.02123e-89	4.35036e-87	BH0283	XP_009795628.1 PREDICTED: phenazine biosynthesis-like domain-containing protein 1 [Nicotiana sylvestris]	-	-	-	-	-	GO:0003824//catalytic activity;GO:0008837//diaminopimelate epimerase activity	GO:0009058//biosynthetic process;GO:0009089//lysine biosynthetic process via diaminopimelate	--
Niben261Chr02g0044006	123	146	119	1248	966	919	7.029	6.952	6.731	35.762	31.955	33.404	6.904	33.707	2.28754	4.67808e-89	6.66393e-87	CYP82A3	ABR57311.1 cytochrome P450 monooxygenase [Nicotiana sylvestris]	Metabolism;Metabolism	Global and overview maps;Biosynthesis of other secondary metabolites	ko01110//Biosynthesis of secondary metabolites;ko00960//Tropane, piperidine and pyridine alkaloid biosynthesis	K25580;K25580	-	GO:0005506//iron ion binding;GO:0016705//oxidoreductase activity, acting on paired donors, with incorporation or reduction of molecular oxygen;GO:0020037//heme binding	-	--
Niben261Chr07g0813009	10	4	1	1879	1676	1465	0.544	0.181	0.054	51.239	52.759	50.675	0.259667	51.5577	7.63338	2.18513e-88	3.06887e-86	CYP71D55	XP_019247113.1 PREDICTED: premnaspirodiene oxygenase-like [Nicotiana attenuata]	-	-	-	-	-	GO:0005506//iron ion binding;GO:0016705//oxidoreductase activity, acting on paired donors, with incorporation or reduction of molecular oxygen;GO:0020037//heme binding	-	--
Niben261Chr03g0089012	1306	1586	1328	1206	1119	1043	84.62	85.577	85.133	39.163	41.966	42.954	85.11	41.361	-1.04106	5.08071e-88	7.08564e-86	LPLAT1	XP_019266487.1 PREDICTED: lysophospholipid acyltransferase 1-like [Nicotiana attenuata]	Metabolism;Metabolism;Metabolism;Metabolism;Metabolism	Global and overview maps;Global and overview maps;Lipid metabolism;Lipid metabolism;Lipid metabolism	ko01100//Metabolic pathways;ko01110//Biosynthesis of secondary metabolites;ko00564//Glycerophospholipid metabolism;ko00561//Glycerolipid metabolism;ko00565//Ether lipid metabolism	K13519;K13519;K13519;K13519;K13519	-	-	-	--
Niben261Chr02g0729003	159	138	143	1281	1229	1025	11.115	8.044	9.908	44.845	49.677	45.519	9.689	46.6803	2.2684	7.90084e-88	1.09421e-85	ACLA-2	XP_009799575.1 PREDICTED: ATP-citrate synthase alpha chain protein 2 isoform X1 [Nicotiana sylvestris]	Metabolism;Metabolism;Metabolism	Global and overview maps;Global and overview maps;Carbohydrate metabolism	ko01100//Metabolic pathways;ko01110//Biosynthesis of secondary metabolites;ko00020//Citrate cycle (TCA cycle)	K01648;K01648;K01648	-	GO:0004774//succinate-CoA ligase activity;GO:0004775//succinate-CoA ligase (ADP-forming) activity;GO:0004776//succinate-CoA ligase (GDP-forming) activity	GO:0006099//tricarboxylic acid cycle	--
Niben261Chr02g1501002	823	1032	842	3627	3118	2986	42.594	44.503	43.125	94.121	93.401	98.288	43.4073	95.27	1.13408	5.24412e-87	7.21266e-85	LPR1	XP_009797529.1 PREDICTED: multicopper oxidase LPR1-like [Nicotiana sylvestris]	-	-	-	-	GO:0005575//cellular_component;GO:0005622//intracellular anatomical structure;GO:0005737//cytoplasm;GO:0005783//endoplasmic reticulum;GO:0005789//endoplasmic reticulum membrane;GO:0012505//endomembrane system;GO:0016020//membrane;GO:0031984//organelle subcompartment;GO:0042175//nuclear outer membrane-endoplasmic reticulum membrane network;GO:0043226//organelle;GO:0043227//membrane-bounded organel…	GO:0003674//molecular_function;GO:0003824//catalytic activity;GO:0005375//copper ion transmembrane transporter activity;GO:0005488//binding;GO:0005507//copper ion binding;GO:0016491//oxidoreductase activity;GO:0016679//oxidoreductase activity, acting on diphenols and related substances as donors;GO:0016682//oxidoreductase activity, acting on diphenols and related substances as donors, oxygen as a…	GO:0006825//copper ion transport;GO:0008150//biological_process;GO:0008152//metabolic process;GO:0009653//anatomical structure morphogenesis;GO:0009987//cellular process;GO:0015948//methanogenesis;GO:0030154//cell differentiation;GO:0030435//sporulation resulting in formation of a cellular spore;GO:0032502//developmental process;GO:0043934//sporulation;GO:0048646//anatomical structure formation i…	--
Niben261Chr14g1255002	7	7	1	1760	1615	1439	0.377	0.315	0.053	47.595	50.408	49.358	0.248333	49.1203	7.6279	7.00425e-87	9.60039e-85	EAS3	XP_009771989.1 PREDICTED: 5-epi-aristolochene synthase-like [Nicotiana sylvestris]	Metabolism	Metabolism of terpenoids and polyketides	ko00909//Sesquiterpenoid and triterpenoid biosynthesis	K15804	-	GO:0000287//magnesium ion binding;GO:0010333//terpene synthase activity;GO:0016829//lyase activity	-	--
Niben261Chr13g0055007	205	235	210	1468	1286	1133	37.694	36.004	38.218	135.345	136.869	132.502	37.3053	134.905	1.85449	1.71707e-86	2.34545e-84	PRB1	CAA31008.1 PR1a preprotein, partial [Nicotiana tabacum]	Environmental Information Processing;Organismal Systems;Environmental Information Processing	Signal transduction;Environmental adaptation;Signal transduction	ko04075//Plant hormone signal transduction;ko04626//Plant-pathogen interaction;ko04016//MAPK signaling pathway - plant	K13449;K13449;K13449	-	-	-	--
Niben261Chr03g1719001	216	333	279	33	15	20	12.763	16.395	16.317	0.978	0.513	0.752	15.1583	0.747667	-4.34157	6.79744e-86	9.25333e-84	RFS2	XP_009772250.1 PREDICTED: probable galactinol--sucrose galactosyltransferase 2 [Nicotiana sylvestris]	Metabolism;Metabolism	Global and overview maps;Carbohydrate metabolism	ko01100//Metabolic pathways;ko00052//Galactose metabolism	K06617;K06617	GO:0005575//cellular_component;GO:0005911//cell-cell junction;GO:0009506//plasmodesma;GO:0019867//outer membrane;GO:0030054//cell junction;GO:0055044//symplast	GO:0003674//molecular_function;GO:0003824//catalytic activity;GO:0004553//hydrolase activity, hydrolyzing O-glycosyl compounds;GO:0004557//alpha-galactosidase activity;GO:0015925//galactosidase activity;GO:0016740//transferase activity;GO:0016757//glycosyltransferase activity;GO:0016787//hydrolase activity;GO:0016798//hydrolase activity, acting on glycosyl bonds;GO:0052692//raffinose alpha-galact…	GO:0005975//carbohydrate metabolic process;GO:0006950//response to stress;GO:0006979//response to oxidative stress;GO:0008150//biological_process;GO:0008152//metabolic process;GO:0009056//catabolic process;GO:0009311//oligosaccharide metabolic process;GO:0009313//oligosaccharide catabolic process;GO:0009628//response to abiotic stimulus;GO:0016052//carbohydrate catabolic process;GO:0033530//raffi…	--
MSTRG.24598	403	474	408	2196	2021	1705	22.855	22.398	22.902	62.446	66.342	61.499	22.7183	63.429	1.48129	8.36698e-86	1.13512e-83	--	universal stress protein PHOS32 [Capsicum annuum]	-	-	-	-	-	-	-	--
Niben261Chr16g0764012	218	201	180	1509	1262	1143	16.938	13.013	13.843	58.79	56.758	56.486	14.598	57.3447	1.97389	4.67156e-85	6.31626e-83	AAE	XP_019265725.1 PREDICTED: acetylajmalan esterase-like [Nicotiana attenuata]	-	-	-	-	-	GO:0016788//hydrolase activity, acting on ester bonds	-	--
Niben261Chr06g0164016	16	16	13	789	679	578	0.782	0.651	0.629	19.326	19.199	17.959	0.687333	18.828	4.77573	7.94972e-85	1.06403e-82	GLU3	XP_016507281.1 PREDICTED: endoglucanase 12-like [Nicotiana tabacum]	Metabolism;Metabolism	Global and overview maps;Carbohydrate metabolism	ko01100//Metabolic pathways;ko00500//Starch and sucrose metabolism	K01179;K01179	GO:0005575//cellular_component;GO:0016020//membrane;GO:0016021//integral component of membrane;GO:0031224//intrinsic component of membrane	GO:0003674//molecular_function;GO:0003824//catalytic activity;GO:0004553//hydrolase activity, hydrolyzing O-glycosyl compounds;GO:0008810//cellulase activity;GO:0016787//hydrolase activity;GO:0016798//hydrolase activity, acting on glycosyl bonds	GO:0000272//polysaccharide catabolic process;GO:0005975//carbohydrate metabolic process;GO:0005976//polysaccharide metabolic process;GO:0006073//cellular glucan metabolic process;GO:0008150//biological_process;GO:0008152//metabolic process;GO:0009056//catabolic process;GO:0009057//macromolecule catabolic process;GO:0009251//glucan catabolic process;GO:0009987//cellular process;GO:0016043//cellula…	--
Niben261Chr10g1007001	1092	1211	942	634	666	603	185.801	171.647	158.567	54.111	65.574	65.223	172.005	61.636	-1.48061	8.64127e-85	1.15273e-82	--	XP_009797006.1 PREDICTED: CASP-like protein 4D2 [Nicotiana sylvestris]	-	-	-	-	-	-	-	--
Niben261Chr14g1384002	248	295	243	1589	1356	1290	23.326	23.132	22.608	74.89	73.79	77.136	23.022	75.272	1.7091	8.344e-84	1.10568e-81	CCS	XP_009768772.1 PREDICTED: copper chaperone for superoxide dismutase, chloroplastic/cytosolic isoform X1 [Nicotiana sylvestris]	-	-	-	-	GO:0005575//cellular_component;GO:0005576//extracellular region;GO:0005615//extracellular space;GO:0005622//intracellular anatomical structure;GO:0005634//nucleus;GO:0005737//cytoplasm;GO:0005739//mitochondrion;GO:0005740//mitochondrial envelope;GO:0005743//mitochondrial inner membrane;GO:0005758//mitochondrial intermembrane space;GO:0005829//cytosol;GO:0009507//chloroplast;GO:0009532//plastid st…	GO:0003674//molecular_function;GO:0003824//catalytic activity;GO:0004784//superoxide dismutase activity;GO:0005488//binding;GO:0005507//copper ion binding;GO:0008047//enzyme activator activity;GO:0008270//zinc ion binding;GO:0016209//antioxidant activity;GO:0016491//oxidoreductase activity;GO:0016530//metallochaperone activity;GO:0016531//copper chaperone activity;GO:0016532//superoxide dismutase…	GO:0000041//transition metal ion transport;GO:0000302//response to reactive oxygen species;GO:0000303//response to superoxide;GO:0000305//response to oxygen radical;GO:0006801//superoxide metabolic process;GO:0006810//transport;GO:0006811//ion transport;GO:0006812//cation transport;GO:0006825//copper ion transport;GO:0006873//cellular ion homeostasis;GO:0006875//cellular metal ion homeostasis;GO:…	--
Niben261Chr19g1111001	1038	1301	1052	4183	3738	3445	107.392	112.167	107.76	217.09	223.976	226.805	109.106	222.624	1.02887	1.38279e-82	1.80833e-80	SAMDC1	NP_001312627.1 S-adenosylmethionine decarboxylase proenzyme [Nicotiana tabacum]	Metabolism;Metabolism;Metabolism	Global and overview maps;Amino acid metabolism;Amino acid metabolism	ko01100//Metabolic pathways;ko00270//Cysteine and methionine metabolism;ko00330//Arginine and proline metabolism	K01611;K01611;K01611	-	GO:0003674//molecular_function;GO:0003824//catalytic activity;GO:0004014//adenosylmethionine decarboxylase activity;GO:0016829//lyase activity;GO:0016830//carbon-carbon lyase activity;GO:0016831//carboxy-lyase activity	GO:0006139//nucleobase-containing compound metabolic process;GO:0006557//S-adenosylmethioninamine biosynthetic process;GO:0006576//cellular biogenic amine metabolic process;GO:0006595//polyamine metabolic process;GO:0006596//polyamine biosynthetic process;GO:0006597//spermine biosynthetic process;GO:0006725//cellular aromatic compound metabolic process;GO:0006790//sulfur compound metabolic proces…	--
Niben261Chr09g1021013	9	31	14	726	629	571	0.316	0.908	0.487	12.793	12.807	12.76	0.570333	12.7867	4.48669	1.50905e-81	1.94161e-79	--	XP_009785693.1 PREDICTED: probable leucine-rich repeat receptor-like protein kinase At1g35710 isoform X2 [Nicotiana sylvestris]	-	-	-	-	-	GO:0005515//protein binding	-	--
MSTRG.20418	768	1021	825	632	534	538	32.807	36.341	34.882	13.537	13.204	14.617	34.6767	13.786	-1.33076	1.14089e-80	1.45852e-78	GA2OX6	gibberellin 2-beta-dioxygenase 2-like [Solanum lycopersicum]	Metabolism;Metabolism	Global and overview maps;Metabolism of terpenoids and polyketides	ko01110//Biosynthesis of secondary metabolites;ko00904//Diterpenoid biosynthesis	K04125;K04125	-	GO:0043169//cation binding;GO:0045543//gibberellin 2-beta-dioxygenase activity	GO:0009685//gibberellin metabolic process;GO:0051553//flavone biosynthetic process	--
Niben261Chr01g0723006	534	579	438	2709	2223	1985	17.239	15.575	14.01	43.851	41.531	40.749	15.608	42.0437	1.4296	3.00942e-80	3.81059e-78	--	XP_016511258.1 PREDICTED: uncharacterized protein LOC107828462 isoform X3 [Nicotiana tabacum]	-	-	-	-	-	-	-	--
Niben261Chr02g0823012	151	175	150	1191	1034	929	6.296	6.08	6.19	24.896	24.962	24.645	6.18867	24.8343	2.00464	6.13836e-80	7.72349e-78	At1g14390	XP_019257012.1 PREDICTED: probable LRR receptor-like serine/threonine-protein kinase At1g14390 [Nicotiana attenuata]	-	-	-	-	GO:0005575//cellular_component;GO:0016020//membrane;GO:0016021//integral component of membrane;GO:0031224//intrinsic component of membrane	GO:0000166//nucleotide binding;GO:0003674//molecular_function;GO:0003824//catalytic activity;GO:0004672//protein kinase activity;GO:0004674//protein serine/threonine kinase activity;GO:0005488//binding;GO:0005515//protein binding;GO:0005524//ATP binding;GO:0016301//kinase activity;GO:0016740//transferase activity;GO:0016772//transferase activity, transferring phosphorus-containing groups;GO:00167…	GO:0006464//cellular protein modification process;GO:0006468//protein phosphorylation;GO:0006793//phosphorus metabolic process;GO:0006796//phosphate-containing compound metabolic process;GO:0006807//nitrogen compound metabolic process;GO:0008150//biological_process;GO:0008152//metabolic process;GO:0009987//cellular process;GO:0016310//phosphorylation;GO:0019538//protein metabolic process;GO:00362…	--
Niben261Chr08g0412013	340	473	284	101	69	47	30.214	35.022	24.947	4.483	3.57	2.632	30.061	3.56167	-3.07727	3.20506e-79	4.02003e-77	DMS3	OIT08672.1 protein defective in meristem silencing 3, partial [Nicotiana attenuata]	-	-	-	-	GO:0005575//cellular_component;GO:0005622//intracellular anatomical structure;GO:0005634//nucleus;GO:0043226//organelle;GO:0043227//membrane-bounded organelle;GO:0043229//intracellular organelle;GO:0043231//intracellular membrane-bounded organelle	-	GO:0000724//double-strand break repair via homologous recombination;GO:0000725//recombinational repair;GO:0006139//nucleobase-containing compound metabolic process;GO:0006259//DNA metabolic process;GO:0006281//DNA repair;GO:0006302//double-strand break repair;GO:0006310//DNA recombination;GO:0006725//cellular aromatic compound metabolic process;GO:0006807//nitrogen compound metabolic process;GO:0…	--
Niben261Chr16g1360009	592	669	584	2749	2300	2134	41.497	39.104	40.549	96.678	93.391	95.214	40.3833	95.0943	1.2356	4.80285e-79	6.00521e-77	DGAT3	XP_009801771.1 PREDICTED: uncharacterized protein LOC104247447 [Nicotiana sylvestris]	Metabolism;Metabolism	Global and overview maps;Lipid metabolism	ko01100//Metabolic pathways;ko00561//Glycerolipid metabolism	K22849;K22849	-	-	-	--
Niben261Chr10g0153013	1264	1352	1177	1074	789	684	49.496	44.113	45.618	21.087	17.883	17.035	46.409	18.6683	-1.31381	1.14161e-78	1.42294e-76	SUS2	XP_009800149.1 PREDICTED: sucrose synthase 2-like [Nicotiana sylvestris]	Metabolism;Metabolism;Metabolism	Global and overview maps;Global and overview maps;Carbohydrate metabolism	ko01100//Metabolic pathways;ko01110//Biosynthesis of secondary metabolites;ko00500//Starch and sucrose metabolism	K00695;K00695;K00695	-	GO:0003674//molecular_function;GO:0003824//catalytic activity;GO:0004373//glycogen (starch) synthase activity;GO:0008194//UDP-glycosyltransferase activity;GO:0009011//starch synthase activity;GO:0016157//sucrose synthase activity;GO:0016740//transferase activity;GO:0016757//glycosyltransferase activity;GO:0016758//hexosyltransferase activity;GO:0035251//UDP-glucosyltransferase activity;GO:0046527…	GO:0000003//reproduction;GO:0001101//response to acid chemical;GO:0003006//developmental process involved in reproduction;GO:0005975//carbohydrate metabolic process;GO:0005976//polysaccharide metabolic process;GO:0005978//glycogen biosynthetic process;GO:0005982//starch metabolic process;GO:0005984//disaccharide metabolic process;GO:0005985//sucrose metabolic process;GO:0006073//cellular glucan m…	--
Niben261Chr09g0801010	22	19	32	673	612	534	1.501	1.08	2.16	23.003	24.163	23.172	1.58033	23.446	3.89104	2.30339e-78	2.86208e-76	poxN1	NP_001312082.1 peroxidase N1 precursor [Nicotiana tabacum]	Metabolism;Metabolism;Metabolism	Global and overview maps;Global and overview maps;Biosynthesis of other secondary metabolites	ko01100//Metabolic pathways;ko01110//Biosynthesis of secondary metabolites;ko00940//Phenylpropanoid biosynthesis	K00430;K00430;K00430	-	GO:0004601//peroxidase activity;GO:0020037//heme binding	GO:0006979//response to oxidative stress	--
Niben261Chr19g0215003	30	30	19	630	614	561	2.209	1.841	1.385	23.262	26.172	26.276	1.81167	25.2367	3.80013	2.63217e-77	3.26045e-75	At5g35735	XP_009795972.1 PREDICTED: cytochrome b561 and DOMON domain-containing protein At5g47530-like [Nicotiana sylvestris]	-	-	-	-	-	-	-	--
Niben261Chr04g0756003	643	876	666	3138	2644	2416	35.462	40.215	36.328	86.751	84.355	84.707	37.335	85.271	1.19153	3.72737e-77	4.58858e-75	CPK32	XP_009767418.1 PREDICTED: calcium-dependent protein kinase 32-like [Nicotiana sylvestris]	Organismal Systems	Environmental adaptation	ko04626//Plant-pathogen interaction	K13412	-	GO:0004672//protein kinase activity;GO:0005509//calcium ion binding;GO:0005515//protein binding;GO:0005524//ATP binding	GO:0006468//protein phosphorylation	--
Niben261Chr07g0124001	10	14	6	794	655	594	0.545	0.636	0.324	21.705	20.67	20.597	0.501667	20.9907	5.38688	1.58632e-76	1.94086e-74	AAO	XP_016446373.1 PREDICTED: L-ascorbate oxidase-like isoform X2 [Nicotiana tabacum]	-	-	-	-	GO:0005575//cellular_component;GO:0005576//extracellular region	GO:0003674//molecular_function;GO:0003824//catalytic activity;GO:0005375//copper ion transmembrane transporter activity;GO:0005488//binding;GO:0005507//copper ion binding;GO:0008447//L-ascorbate oxidase activity;GO:0016491//oxidoreductase activity;GO:0016679//oxidoreductase activity, acting on diphenols and related substances as donors;GO:0016682//oxidoreductase activity, acting on diphenols and …	GO:0006825//copper ion transport;GO:0008150//biological_process;GO:0008152//metabolic process	--
Niben261Chr06g0401014	16	19	23	657	626	489	1.136	1.095	1.616	23.387	25.724	22.08	1.28233	23.7303	4.20989	7.67698e-76	9.30712e-74	HMGS	BBE00751.1 3-hydroxy-3-methylglutaryl-CoA synthase [Nicotiana benthamiana]	Metabolism;Metabolism;Metabolism;Metabolism;Metabolism	Global and overview maps;Global and overview maps;Amino acid metabolism;Metabolism of terpenoids and polyketides;Carbohydrate metabolism	ko01100//Metabolic pathways;ko01110//Biosynthesis of secondary metabolites;ko00280//Valine, leucine and isoleucine degradation;ko00900//Terpenoid backbone biosynthesis;ko00650//Butanoate metabolism	K01641;K01641;K01641;K01641;K01641	-	GO:0004315//3-oxoacyl-[acyl-carrier-protein] synthase activity;GO:0004421//hydroxymethylglutaryl-CoA synthase activity	GO:0006084//acetyl-CoA metabolic process;GO:0006633//fatty acid biosynthetic process;GO:0010142//farnesyl diphosphate biosynthetic process, mevalonate pathway	--
MSTRG.29471	349	389	392	1979	1709	1639	23.499	21.824	26.124	66.813	66.605	70.19	23.8157	67.8693	1.51085	1.26734e-75	1.53179e-73	mat1	malonyltransferase [Nicotiana benthamiana]	-	-	-	-	-	GO:0016747//acyltransferase activity, transferring groups other than amino-acyl groups	-	--
Niben261Chr14g1378001	60	84	70	881	757	612	2.198	2.564	2.54	16.19	16.046	14.261	2.434	15.499	2.67077	2.03263e-75	2.44198e-73	PLDBETA1	BAS29956.1 phospholipase D beta [Nicotiana benthamiana]	Metabolism;Metabolism;Cellular Processes;Metabolism;Metabolism	Global and overview maps;Global and overview maps;Transport and catabolism;Lipid metabolism;Lipid metabolism	ko01100//Metabolic pathways;ko01110//Biosynthesis of secondary metabolites;ko04144//Endocytosis;ko00564//Glycerophospholipid metabolism;ko00565//Ether lipid metabolism	K01115;K01115;K01115;K01115;K01115	GO:0005575//cellular_component;GO:0005622//intracellular anatomical structure;GO:0005737//cytoplasm;GO:0005911//cell-cell junction;GO:0009506//plasmodesma;GO:0016020//membrane;GO:0030054//cell junction;GO:0055044//symplast	GO:0003674//molecular_function;GO:0003824//catalytic activity;GO:0004620//phospholipase activity;GO:0004630//phospholipase D activity;GO:0005488//binding;GO:0005543//phospholipid binding;GO:0005546//phosphatidylinositol-4,5-bisphosphate binding;GO:0008081//phosphoric diester hydrolase activity;GO:0008289//lipid binding;GO:0008808//cardiolipin synthase activity;GO:0016298//lipase activity;GO:00167…	GO:0002376//immune system process;GO:0006629//lipid metabolic process;GO:0006950//response to stress;GO:0006952//defense response;GO:0006955//immune response;GO:0008150//biological_process;GO:0008152//metabolic process;GO:0009056//catabolic process;GO:0009605//response to external stimulus;GO:0009607//response to biotic stimulus;GO:0009617//response to bacterium;GO:0010035//response to inorganic …	--
Niben261Chr08g0401015	151	145	140	1148	972	892	4.439	3.541	4.074	16.918	16.536	16.671	4.018	16.7083	2.05602	2.94431e-75	3.52663e-73	PUB44	XP_019232971.1 PREDICTED: U-box domain-containing protein 44-like [Nicotiana attenuata]	-	-	-	-	GO:0000109//nucleotide-excision repair complex;GO:0005575//cellular_component;GO:0005886//plasma membrane;GO:0016020//membrane;GO:0071944//cell periphery	GO:0003674//molecular_function;GO:0003824//catalytic activity;GO:0004842//ubiquitin-protein transferase activity;GO:0005515//protein binding;GO:0008270//zinc ion binding;GO:0016740//transferase activity;GO:0019787//ubiquitin-like protein transferase activity;GO:0140096//catalytic activity, acting on a protein	GO:0006289//nucleotide-excision repair;GO:0006464//cellular protein modification process;GO:0006807//nitrogen compound metabolic process;GO:0008150//biological_process;GO:0008152//metabolic process;GO:0009987//cellular process;GO:0016567//protein ubiquitination;GO:0019538//protein metabolic process;GO:0032446//protein modification by small protein conjugation;GO:0036211//protein modification proc…	--
Niben261Chr12g1107005	5	3	3	2056	1709	1523	0.502	0.251	0.298	103.453	99.268	97.207	0.350333	99.976	8.15671	4.45361e-75	5.31847e-73	yfhM	AGT95861.1 epoxide hydrolase, partial [Nicotiana benthamiana]	-	-	-	-	-	GO:0003674//molecular_function;GO:0003824//catalytic activity;GO:0004414//homoserine O-acetyltransferase activity;GO:0016788//hydrolase activity, acting on ester bonds;GO:0047570//3-oxoadipate enol-lactonase activity;GO:0070205//2-succinyl-6-hydroxy-2,4-cyclohexadiene-1-carboxylate synthase activity	GO:0006112//energy reserve metabolic process;GO:0009086//methionine biosynthetic process;GO:0009102//biotin biosynthetic process;GO:0009234//menaquinone biosynthetic process;GO:0015979//photosynthesis;GO:0030163//protein catabolic process;GO:0042952//beta-ketoadipate pathway	--
MSTRG.5292	10	4	10	828	724	678	0.412	0.137	0.408	17.126	17.286	17.788	0.319	17.4	5.76939	5.05313e-75	6.0164e-73	--	PREDICTED: pentatricopeptide repeat-containing protein At5g12100, mitochondrial-like [Nicotiana tabacum]	-	-	-	-	-	-	-	--
Niben261Chr03g0151006	136	169	151	1171	964	878	6.33	6.554	6.957	27.322	25.962	25.993	6.61367	26.4257	1.99842	1.19529e-74	1.41469e-72	PSI2	XP_009625706.1 uncharacterized protein LOC104116536 isoform X1 [Nicotiana tomentosiformis]	-	-	-	-	-	-	GO:0045927//positive regulation of growth	--
Niben261Chr06g0829011	240	233	221	31	26	13	11.313	9.152	10.311	0.733	0.709	0.39	10.2587	0.610667	-4.07031	1.2769e-74	1.50238e-72	LTI65	XP_019238493.1 PREDICTED: low-temperature-induced 65 kDa protein-like [Nicotiana attenuata]	-	-	-	-	-	-	-	--
Niben261Chr18g0684004	21	24	16	610	573	498	1.378	1.313	1.039	20.077	21.77	20.791	1.24333	20.8793	4.06979	3.44321e-74	4.0393e-72	GAD4	XP_016472095.1 PREDICTED: glutamate decarboxylase 4 [Nicotiana tabacum]	Metabolism;Metabolism;Metabolism;Metabolism;Metabolism;Metabolism	Global and overview maps;Global and overview maps;Amino acid metabolism;Metabolism of other amino acids;Carbohydrate metabolism;Metabolism of other amino acids	ko01100//Metabolic pathways;ko01110//Biosynthesis of secondary metabolites;ko00250//Alanine, aspartate and glutamate metabolism;ko00410//beta-Alanine metabolism;ko00650//Butanoate metabolism;ko00430//Taurine and hypotaurine metabolism	K01580;K01580;K01580;K01580;K01580;K01580	GO:0005575//cellular_component;GO:0005622//intracellular anatomical structure;GO:0005737//cytoplasm;GO:0005829//cytosol	GO:0003674//molecular_function;GO:0003824//catalytic activity;GO:0004351//glutamate decarboxylase activity;GO:0004837//tyrosine decarboxylase activity;GO:0005488//binding;GO:0005515//protein binding;GO:0005516//calmodulin binding;GO:0016829//lyase activity;GO:0016830//carbon-carbon lyase activity;GO:0016831//carboxy-lyase activity;GO:0019842//vitamin binding;GO:0030170//pyridoxal phosphate bindin…	GO:0006082//organic acid metabolic process;GO:0006520//cellular amino acid metabolic process;GO:0006536//glutamate metabolic process;GO:0006540//glutamate decarboxylation to succinate;GO:0006807//nitrogen compound metabolic process;GO:0008150//biological_process;GO:0008152//metabolic process;GO:0009064//glutamine family amino acid metabolic process;GO:0009987//cellular process;GO:0010035//respons…	--
Niben261Chr06g0550015	23	49	37	697	594	524	0.978	1.737	1.558	14.865	14.624	14.176	1.42433	14.555	3.35316	6.18251e-74	7.2104e-72	HIPL1	XP_009631991.1 HIPL1 protein-like isoform X1 [Nicotiana tomentosiformis]	-	-	-	-	-	-	-	--
Niben261Chr12g0386010	17	33	12	638	561	494	0.601	0.973	0.42	11.313	11.481	11.108	0.664667	11.3007	4.08763	3.43252e-73	3.96839e-71	WAK2	XP_009588825.1 wall-associated receptor kinase 2-like [Nicotiana tomentosiformis]	-	-	-	-	-	GO:0004672//protein kinase activity;GO:0005509//calcium ion binding;GO:0005524//ATP binding;GO:0030247//polysaccharide binding	GO:0006468//protein phosphorylation	--
Niben261Chr09g1103005	24	20	26	614	560	464	2.053	1.426	2.202	26.341	27.733	25.25	1.89367	26.4413	3.80354	3.91551e-71	4.42419e-69	WRKY41	XP_009798860.1 PREDICTED: probable WRKY transcription factor 41 [Nicotiana sylvestris]	-	-	-	-	-	GO:0003700//DNA-binding transcription factor activity;GO:0043565//sequence-specific DNA binding	GO:0006355//regulation of transcription, DNA-templated	WRKY
Niben261Chr13g0055005	14	27	32	683	513	503	1.81	2.908	4.094	44.272	38.386	41.357	2.93733	41.3383	3.8149	4.18398e-71	4.70091e-69	CYCLASE3	XP_019260545.1 PREDICTED: uncharacterized protein LOC109238525 [Nicotiana attenuata]	-	-	-	-	-	GO:0004061//arylformamidase activity	GO:0019441//tryptophan catabolic process to kynurenine	--
Niben261Chr06g0074015	46	43	44	674	598	522	1.411	1.099	1.336	10.367	10.619	10.185	1.282	10.3903	3.01877	1.20236e-70	1.34334e-68	RLP8	XP_016499269.1 PREDICTED: probable leucine-rich repeat receptor-like protein kinase At1g35710 isoform X1 [Nicotiana tabacum]	-	-	-	-	-	GO:0005515//protein binding	-	--
MSTRG.32130	158	202	162	1175	1008	918	15.488	16.499	15.718	57.753	57.193	57.234	15.9017	57.3933	1.85171	1.7936e-70	1.99832e-68	VQ4	PREDICTED: VQ motif-containing protein 4-like [Nicotiana attenuata]	-	-	-	-	-	-	-	--
Niben261Chr05g0669005	559	672	555	2474	2196	2030	18.306	18.336	17.989	40.623	41.625	42.281	18.2103	41.5097	1.18869	3.05791e-70	3.39744e-68	Os06g0675700	XP_009792787.1 PREDICTED: alpha-glucosidase-like [Nicotiana sylvestris]	Metabolism;Metabolism;Metabolism;Metabolism	Global and overview maps;Global and overview maps;Carbohydrate metabolism;Carbohydrate metabolism	ko01100//Metabolic pathways;ko01110//Biosynthesis of secondary metabolites;ko00500//Starch and sucrose metabolism;ko00052//Galactose metabolism	K01187;K01187;K01187;K01187	-	GO:0004553//hydrolase activity, hydrolyzing O-glycosyl compounds	GO:0005975//carbohydrate metabolic process	--
MSTRG.16889	988	1087	915	869	768	688	89.719	82.247	82.24	39.568	40.368	39.736	84.7353	39.8907	-1.08691	4.07869e-69	4.48162e-67	--	hypothetical protein BC332_18364 [Capsicum chinense]	-	-	-	-	-	-	-	--
Niben261Chr18g0759002	5	12	6	750	631	615	0.382	0.765	0.454	28.767	27.939	29.921	0.533667	28.8757	5.75777	5.17943e-69	5.65991e-67	MES11	XP_016485144.1 PREDICTED: putative methylesterase 11, chloroplastic [Nicotiana tabacum]	-	-	-	-	-	GO:0003674//molecular_function;GO:0003824//catalytic activity;GO:0008374//O-acyltransferase activity;GO:0016787//hydrolase activity;GO:0047570//3-oxoadipate enol-lactonase activity;GO:0070205//2-succinyl-6-hydroxy-2,4-cyclohexadiene-1-carboxylate synthase activity	GO:0006629//lipid metabolic process;GO:0009102//biotin biosynthetic process;GO:0009234//menaquinone biosynthetic process;GO:0015979//photosynthesis;GO:0042952//beta-ketoadipate pathway	--
Niben261Chr13g1252012	76	65	52	787	676	588	6.522	4.674	4.46	34.058	33.79	32.252	5.21867	33.3667	2.67665	6.14453e-69	6.69619e-67	FPS	BAR94035.1 farnesyl diphosphate synthase [Nicotiana benthamiana]	Metabolism;Metabolism;Metabolism	Global and overview maps;Global and overview maps;Metabolism of terpenoids and polyketides	ko01100//Metabolic pathways;ko01110//Biosynthesis of secondary metabolites;ko00900//Terpenoid backbone biosynthesis	K00787;K00787;K00787	-	GO:0000010//trans-hexaprenyltranstransferase activity;GO:0050347//trans-octaprenyltranstransferase activity	GO:0008299//isoprenoid biosynthetic process;GO:0009234//menaquinone biosynthetic process;GO:0010236//plastoquinone biosynthetic process	--
Niben261Chr08g0375018	311	340	280	1709	1387	1306	7.944	7.228	7.068	21.887	20.499	21.219	7.41333	21.2017	1.51598	7.65371e-69	8.31815e-67	MEBL	XP_009795449.1 PREDICTED: membrane protein of ER body-like protein isoform X2 [Nicotiana sylvestris]	-	-	-	-	-	GO:0005384//manganese ion transmembrane transporter activity	GO:0030026//cellular manganese ion homeostasis	--
MSTRG.29869	974	1160	933	3848	3512	2948	55.807	55.38	52.911	110.552	116.475	107.432	54.6993	111.486	1.02727	8.29108e-69	8.98636e-67	PCUBI4-1	PREDICTED: polyubiquitin 4 isoform X2 [Vitis vinifera]	Genetic Information Processing	Folding, sorting and degradation	ko04120//Ubiquitin mediated proteolysis	K08770	GO:0043231//intracellular membrane-bounded organelle	-	GO:0016567//protein ubiquitination;GO:0019941//modification-dependent protein catabolic process	--
Niben261Chr19g0983002	549	696	521	2616	2211	1942	42.444	44.799	39.858	101.372	98.916	95.453	42.367	98.5803	1.21836	2.27181e-68	2.44241e-66	--	XP_019238540.1 PREDICTED: tetratricopeptide repeat protein 38 isoform X1 [Nicotiana attenuata]	-	-	-	-	-	GO:0005515//protein binding	GO:0007064//mitotic sister chromatid cohesion	--
Niben261Chr07g1463015	327	430	315	1836	1577	1383	4.914	5.384	4.685	13.834	13.717	13.218	4.99433	13.5897	1.44415	3.59702e-68	3.8464e-66	GALM	KAG5624275.1 hypothetical protein H5410_009493 [Solanum commersonii]	Metabolism;Metabolism;Metabolism;Metabolism	Global and overview maps;Global and overview maps;Carbohydrate metabolism;Carbohydrate metabolism	ko01100//Metabolic pathways;ko01110//Biosynthesis of secondary metabolites;ko00010//Glycolysis / Gluconeogenesis;ko00052//Galactose metabolism	K01785;K01785;K01785;K01785	GO:0016020//membrane	GO:0003700//DNA-binding transcription factor activity;GO:0004034//aldose 1-epimerase activity;GO:0005509//calcium ion binding;GO:0005515//protein binding;GO:0016853//isomerase activity	GO:0005975//carbohydrate metabolic process;GO:0006012//galactose metabolic process	--
Niben261Chr16g0325001	18	19	10	571	537	452	1.017	0.894	0.559	16.178	17.569	16.241	0.823333	16.6627	4.339	6.64483e-68	7.04882e-66	STC	XP_009790490.1 PREDICTED: sugar carrier protein C-like [Nicotiana sylvestris]	-	-	-	-	GO:0005887//integral component of plasma membrane;GO:0016021//integral component of membrane	GO:0008028//monocarboxylic acid transmembrane transporter activity;GO:0015295//solute:proton symporter activity;GO:0022857//transmembrane transporter activity;GO:0042910//xenobiotic transmembrane transporter activity;GO:0051119//sugar transmembrane transporter activity	GO:0006810//transport;GO:0006855//xenobiotic transmembrane transport;GO:0008643//carbohydrate transport;GO:0015718//monocarboxylic acid transport;GO:0042908//xenobiotic transport;GO:0055085//transmembrane transport	--
Niben261Scf01408g0000013	292	386	285	1665	1443	1307	29.911	32.946	28.895	85.518	85.555	85.152	30.584	85.4083	1.4816	9.88434e-68	1.04298e-65	EPSIN1	XP_009773919.1 PREDICTED: epsin-3 isoform X1 [Nicotiana sylvestris]	Cellular Processes	Transport and catabolism	ko04144//Endocytosis	K12471	-	GO:0005543//phospholipid binding	-	--
Niben261Chr15g1190002	43	50	59	747	601	524	3.846	3.726	5.223	33.499	31.113	29.807	4.265	31.473	2.8835	1.17796e-67	1.23969e-65	WRKY15	XP_009804436.1 PREDICTED: probable WRKY transcription factor 15 [Nicotiana sylvestris]	-	-	-	-	-	GO:0003700//DNA-binding transcription factor activity;GO:0043565//sequence-specific DNA binding	GO:0006355//regulation of transcription, DNA-templated	WRKY
Niben261Chr12g1281009	4	8	12	703	580	607	0.154	0.257	0.457	13.568	12.915	14.862	0.289333	13.7817	5.57387	3.19178e-67	3.32395e-65	--	XP_016463357.1 PREDICTED: probable cysteine desulfurase [Nicotiana tabacum]	-	-	-	-	-	GO:0016829//lyase activity;GO:0031071//cysteine desulfurase activity	GO:0016226//iron-sulfur cluster assembly;GO:0051726//regulation of cell cycle;GO:0052699//ergothioneine biosynthetic process	--
Niben261Chr13g0833011	238	254	262	1503	1245	1155	3.244	2.885	3.534	10.272	9.82	10.012	3.221	10.0347	1.63941	7.84956e-67	8.15332e-65	GLR2.8	KAG5601887.1 hypothetical protein H5410_033257 [Solanum commersonii]	-	-	-	-	GO:0016020//membrane;GO:0016021//integral component of membrane	GO:0004970//ionotropic glutamate receptor activity;GO:0015276//ligand-gated ion channel activity;GO:0032977//membrane insertase activity	-	--
Niben261Chr08g0105021	44	46	32	601	576	528	2.524	2.199	1.817	17.301	19.135	19.266	2.18	18.5673	3.09037	8.01401e-67	8.30252e-65	BGLU44	XP_009757932.1 PREDICTED: beta-glucosidase 44-like [Nicotiana sylvestris]	Metabolism;Metabolism;Metabolism;Metabolism;Metabolism	Global and overview maps;Global and overview maps;Carbohydrate metabolism;Biosynthesis of other secondary metabolites;Metabolism of other amino acids	ko01100//Metabolic pathways;ko01110//Biosynthesis of secondary metabolites;ko00500//Starch and sucrose metabolism;ko00999//Biosynthesis of various plant secondary metabolites;ko00460//Cyanoamino acid metabolism	K05350;K05350;K05350;K05350;K05350	GO:0009341//beta-galactosidase complex	GO:0004553//hydrolase activity, hydrolyzing O-glycosyl compounds;GO:0004565//beta-galactosidase activity	GO:0005975//carbohydrate metabolic process;GO:0006012//galactose metabolic process;GO:0071704//organic substance metabolic process	--
Niben261Scf11129g0000003	1012	1195	923	971	780	682	108.577	106.806	98.037	52.214	48.442	46.56	104.473	49.072	-1.09016	1.2893e-66	1.33225e-64	At1g21400	XP_009757209.1 PREDICTED: 2-oxoisovalerate dehydrogenase subunit alpha 1, mitochondrial-like isoform X2 [Nicotiana sylvestris]	Metabolism;Metabolism;Metabolism;Metabolism	Global and overview maps;Global and overview maps;Amino acid metabolism;Carbohydrate metabolism	ko01100//Metabolic pathways;ko01110//Biosynthesis of secondary metabolites;ko00280//Valine, leucine and isoleucine degradation;ko00640//Propanoate metabolism	K00166;K00166;K00166;K00166	GO:0005737//cytoplasm;GO:0015627//type II protein secretion system complex;GO:0045250//cytosolic pyruvate dehydrogenase complex	GO:0003824//catalytic activity;GO:0004739//pyruvate dehydrogenase (acetyl-transferring) activity;GO:0008661//1-deoxy-D-xylulose-5-phosphate synthase activity;GO:0009028//tartronate-semialdehyde synthase activity;GO:0016624//oxidoreductase activity, acting on the aldehyde or oxo group of donors, disulfide as acceptor;GO:0030976//thiamine pyrophosphate binding	GO:0006086//acetyl-CoA biosynthetic process from pyruvate;GO:0008615//pyridoxine biosynthetic process;GO:0009228//thiamine biosynthetic process;GO:0009240//isopentenyl diphosphate biosynthetic process;GO:0015628//protein secretion by the type II secretion system;GO:0016114//terpenoid biosynthetic process	--
Niben261Chr15g0562005	7	2	0	2203	1573	1644	0.412	0.084	0	65.932	54.344	62.391	0.165333	60.889	8.52466	1.74158e-66	1.79495e-64	CYP71D20	AIZ01224.2 epi-aristolochene dihydroxylase [Nicotiana benthamiana]	Metabolism	Metabolism of terpenoids and polyketides	ko00909//Sesquiterpenoid and triterpenoid biosynthesis	K15805	-	GO:0005506//iron ion binding;GO:0016705//oxidoreductase activity, acting on paired donors, with incorporation or reduction of molecular oxygen;GO:0020037//heme binding	-	--
Niben261Chr17g0714001	4	4	8	912	837	699	0.24	0.2	0.475	27.459	29.092	26.696	0.305	27.749	6.50748	3.84813e-66	3.95584e-64	HSR4	XP_009798066.1 PREDICTED: probable mitochondrial chaperone bcs1 [Nicotiana sylvestris]	-	-	-	-	GO:0000502//proteasome complex;GO:0009360//DNA polymerase III complex;GO:0009379//Holliday junction helicase complex	GO:0003723//RNA binding;GO:0003724//RNA helicase activity;GO:0003887//DNA-directed DNA polymerase activity;GO:0004222//metalloendopeptidase activity;GO:0004386//helicase activity;GO:0005524//ATP binding;GO:0005525//GTP binding;GO:0009378//four-way junction helicase activity;GO:0016818//hydrolase activity, acting on acid anhydrides, in phosphorus-containing anhydrides;GO:0016887//ATP hydrolysis ac…	GO:0006260//DNA replication;GO:0006281//DNA repair;GO:0006310//DNA recombination;GO:0006508//proteolysis;GO:0010498//proteasomal protein catabolic process;GO:0019941//modification-dependent protein catabolic process;GO:0032297//negative regulation of DNA-dependent DNA replication initiation;GO:0051301//cell division	--
Niben261Chr06g1154012	20	12	5	606	503	474	1.257	0.628	0.311	19.082	18.289	18.949	0.732	18.7733	4.6807	4.39443e-66	4.50582e-64	BGLU44	XP_016492487.1 PREDICTED: beta-glucosidase 44-like [Nicotiana tabacum]	Metabolism;Metabolism;Metabolism;Metabolism;Metabolism	Global and overview maps;Global and overview maps;Carbohydrate metabolism;Biosynthesis of other secondary metabolites;Metabolism of other amino acids	ko01100//Metabolic pathways;ko01110//Biosynthesis of secondary metabolites;ko00500//Starch and sucrose metabolism;ko00999//Biosynthesis of various plant secondary metabolites;ko00460//Cyanoamino acid metabolism	K05350;K05350;K05350;K05350;K05350	GO:0009341//beta-galactosidase complex	GO:0004553//hydrolase activity, hydrolyzing O-glycosyl compounds;GO:0004565//beta-galactosidase activity	GO:0005975//carbohydrate metabolic process;GO:0006012//galactose metabolic process	--
Niben261Chr01g1766001	12	8	9	630	583	469	1.92	1.067	1.425	50.549	53.999	47.733	1.47067	50.7603	5.10916	6.3492e-66	6.47683e-64	--	XP_009627921.1 uncharacterized protein LOC104118395 [Nicotiana tomentosiformis]	-	-	-	-	-	-	-	--
MSTRG.35670	941	1109	1023	879	586	600	16.366	15.355	16.957	7.305	5.706	6.165	16.226	6.392	-1.34397	7.73482e-66	7.87018e-64	--	hypothetical protein A4A49_60655 [Nicotiana attenuata]	-	-	-	-	-	-	-	--
Niben261Chr10g0656011	120	139	107	990	796	748	3.912	3.776	3.453	16.187	15.022	15.514	3.71367	15.5743	2.06825	8.09061e-66	8.21125e-64	XLG1	XP_009793536.1 PREDICTED: extra-large guanine nucleotide-binding protein 1-like [Nicotiana sylvestris]	-	-	-	-	GO:0005575//cellular_component;GO:0005622//intracellular anatomical structure;GO:0005634//nucleus;GO:0005834//heterotrimeric G-protein complex;GO:0005886//plasma membrane;GO:0009898//cytoplasmic side of plasma membrane;GO:0016020//membrane;GO:0019897//extrinsic component of plasma membrane;GO:0019898//extrinsic component of membrane;GO:0031234//extrinsic component of cytoplasmic side of plasma me…	GO:0000166//nucleotide binding;GO:0001664//G protein-coupled receptor binding;GO:0001882//nucleoside binding;GO:0001883//purine nucleoside binding;GO:0003674//molecular_function;GO:0003824//catalytic activity;GO:0003924//GTPase activity;GO:0005102//signaling receptor binding;GO:0005488//binding;GO:0005515//protein binding;GO:0005525//GTP binding;GO:0016462//pyrophosphatase activity;GO:0016787//hy…	GO:0006950//response to stress;GO:0006952//defense response;GO:0007154//cell communication;GO:0007165//signal transduction;GO:0007186//G protein-coupled receptor signaling pathway;GO:0007187//G protein-coupled receptor signaling pathway, coupled to cyclic nucleotide second messenger;GO:0007188//adenylate cyclase-modulating G protein-coupled receptor signaling pathway;GO:0008150//biological_proces…	--
Niben261Chr16g0789014	26	18	22	570	469	457	1.164	0.672	0.975	12.8	12.158	13.018	0.937	12.6587	3.75593	2.578e-65	2.60319e-63	WRKY24	BAS69352.1 transcription factor [Nicotiana benthamiana]	Organismal Systems;Environmental Information Processing	Environmental adaptation;Signal transduction	ko04626//Plant-pathogen interaction;ko04016//MAPK signaling pathway - plant	K13424;K13424	-	GO:0003700//DNA-binding transcription factor activity;GO:0043565//sequence-specific DNA binding	GO:0006355//regulation of transcription, DNA-templated	WRKY
MSTRG.24072	869	1000	868	813	697	659	121.785	116.669	120.404	57.12	56.536	58.727	119.619	57.461	-1.0578	6.19031e-65	6.23502e-63	--	calcium calmodulin-regulated receptor-like kinase 2 [Olea europaea subsp. europaea] [Olea europaea]	-	-	-	-	-	-	-	--
Niben261Chr09g1100006	227	278	209	1341	1160	1083	38.182	38.962	34.795	113.099	112.892	115.86	37.313	113.95	1.61065	1.06542e-64	1.07042e-62	PYL3	XP_009757093.1 PREDICTED: abscisic acid receptor PYL9-like [Nicotiana sylvestris]	Environmental Information Processing;Environmental Information Processing	Signal transduction;Signal transduction	ko04075//Plant hormone signal transduction;ko04016//MAPK signaling pathway - plant	K14496;K14496	-	-	-	--
Niben261Chr01g0584029	632	666	604	430	347	371	43.209	37.94	40.872	14.741	13.732	16.133	40.6737	14.8687	-1.45182	2.02007e-64	2.01936e-62	PLP7	XP_019266944.1 PREDICTED: patatin-like protein 3 [Nicotiana attenuata]	-	-	-	-	GO:0005672//transcription factor TFIIA complex	-	GO:0006367//transcription initiation from RNA polymerase II promoter;GO:0006629//lipid metabolic process	--
Niben261Chr06g0553013	347	401	312	1696	1523	1393	19.068	18.364	16.961	46.703	48.419	48.671	18.131	47.931	1.4025	3.49824e-64	3.47091e-62	CPK10	XP_016474901.1 PREDICTED: calcium-dependent protein kinase 10-like [Nicotiana tabacum]	Organismal Systems	Environmental adaptation	ko04626//Plant-pathogen interaction	K13412	GO:0005575//cellular_component;GO:0005622//intracellular anatomical structure;GO:0005634//nucleus;GO:0005737//cytoplasm;GO:0005886//plasma membrane;GO:0016020//membrane;GO:0043226//organelle;GO:0043227//membrane-bounded organelle;GO:0043229//intracellular organelle;GO:0043231//intracellular membrane-bounded organelle;GO:0071944//cell periphery	GO:0000166//nucleotide binding;GO:0003674//molecular_function;GO:0003824//catalytic activity;GO:0004672//protein kinase activity;GO:0004674//protein serine/threonine kinase activity;GO:0004683//calmodulin-dependent protein kinase activity;GO:0005488//binding;GO:0005509//calcium ion binding;GO:0005515//protein binding;GO:0005516//calmodulin binding;GO:0005524//ATP binding;GO:0009931//calcium-depen…	GO:0001101//response to acid chemical;GO:0006464//cellular protein modification process;GO:0006468//protein phosphorylation;GO:0006793//phosphorus metabolic process;GO:0006796//phosphate-containing compound metabolic process;GO:0006807//nitrogen compound metabolic process;GO:0006950//response to stress;GO:0006970//response to osmotic stress;GO:0007154//cell communication;GO:0007165//signal transd…	--
Niben261Chr11g1358011	908	1033	866	3598	3054	2664	26.338	24.945	24.852	52.302	51.261	49.123	25.3783	50.8953	1.00394	6.77537e-64	6.68917e-62	ogdh	XP_009798399.1 PREDICTED: 2-oxoglutarate dehydrogenase, mitochondrial-like [Nicotiana sylvestris]	Metabolism;Metabolism;Metabolism;Metabolism	Global and overview maps;Global and overview maps;Global and overview maps;Carbohydrate metabolism	ko01100//Metabolic pathways;ko01110//Biosynthesis of secondary metabolites;ko01200//Carbon metabolism;ko00020//Citrate cycle (TCA cycle)	K00164;K00164;K00164;K00164	GO:0045250//cytosolic pyruvate dehydrogenase complex;GO:0045252//oxoglutarate dehydrogenase complex	GO:0004591//oxoglutarate dehydrogenase (succinyl-transferring) activity;GO:0004739//pyruvate dehydrogenase (acetyl-transferring) activity;GO:0016624//oxidoreductase activity, acting on the aldehyde or oxo group of donors, disulfide as acceptor	GO:0006086//acetyl-CoA biosynthetic process from pyruvate;GO:0006099//tricarboxylic acid cycle;GO:0006554//lysine catabolic process;GO:0006568//tryptophan metabolic process	--
Niben261Chr04g1850007	14	17	9	551	474	425	0.378	0.383	0.241	7.469	7.417	7.308	0.334	7.398	4.46922	2.55096e-63	2.5061e-61	CES101	XP_009804710.1 PREDICTED: G-type lectin S-receptor-like serine/threonine-protein kinase CES101 isoform X1 [Nicotiana sylvestris]	-	-	-	-	GO:0005669//transcription factor TFIID complex;GO:0016021//integral component of membrane	GO:0004672//protein kinase activity;GO:0005524//ATP binding	GO:0006352//DNA-templated transcription, initiation;GO:0006468//protein phosphorylation;GO:0010468//regulation of gene expression;GO:0048544//recognition of pollen	--
Niben261Chr19g1436002	769	1060	755	697	590	557	26.379	30.297	25.634	11.988	11.715	12.152	27.4367	11.9517	-1.19889	3.11198e-63	3.04974e-61	KCS5	KVI05311.1 3-Oxoacyl-[acyl-carrier-protein (ACP)] synthase III C-terminal [Cynara cardunculus var. scolymus] [Cynara cardunculus]	Metabolism;Metabolism;Organismal Systems;Metabolism	Global and overview maps;Global and overview maps;Environmental adaptation;Lipid metabolism	ko01100//Metabolic pathways;ko01110//Biosynthesis of secondary metabolites;ko04626//Plant-pathogen interaction;ko00062//Fatty acid elongation	K15397;K15397;K15397;K15397	GO:0016020//membrane	GO:0003985//acetyl-CoA C-acetyltransferase activity;GO:0004315//3-oxoacyl-[acyl-carrier-protein] synthase activity;GO:0004421//hydroxymethylglutaryl-CoA synthase activity;GO:0008689//3-demethylubiquinone-9 3-O-methyltransferase activity;GO:0016747//acyltransferase activity, transferring groups other than amino-acyl groups	GO:0006631//fatty acid metabolic process;GO:0006633//fatty acid biosynthetic process;GO:0006744//ubiquinone biosynthetic process	--
Niben261Chr05g0005003	115	111	111	869	817	766	8.797	7.075	8.404	33.331	36.174	37.268	8.092	35.591	2.13694	5.5841e-63	5.44565e-61	RAV1	XP_019248327.1 PREDICTED: AP2/ERF and B3 domain-containing transcription factor RAV1-like [Nicotiana attenuata]	-	-	-	-	-	GO:0003677//DNA binding;GO:0003700//DNA-binding transcription factor activity;GO:0004588//orotate phosphoribosyltransferase activity	GO:0006355//regulation of transcription, DNA-templated;GO:0009220//pyrimidine ribonucleotide biosynthetic process	RAV
Niben261Chr05g0377001	55	66	52	680	604	506	3.867	3.867	3.619	23.976	24.584	22.63	3.78433	23.73	2.6486	6.04652e-63	5.86792e-61	PUB27	XP_019264168.1 PREDICTED: U-box domain-containing protein 28-like [Nicotiana attenuata]	-	-	-	-	GO:0005575//cellular_component;GO:0005911//cell-cell junction;GO:0009506//plasmodesma;GO:0030054//cell junction;GO:0055044//symplast	GO:0003674//molecular_function;GO:0003824//catalytic activity;GO:0004842//ubiquitin-protein transferase activity;GO:0005102//signaling receptor binding;GO:0005488//binding;GO:0005515//protein binding;GO:0008270//zinc ion binding;GO:0016740//transferase activity;GO:0019787//ubiquitin-like protein transferase activity;GO:0033612//receptor serine/threonine kinase binding;GO:0070696//transmembrane re…	GO:0006464//cellular protein modification process;GO:0006807//nitrogen compound metabolic process;GO:0008150//biological_process;GO:0008152//metabolic process;GO:0009987//cellular process;GO:0010033//response to organic substance;GO:0010200//response to chitin;GO:0010243//response to organonitrogen compound;GO:0016567//protein ubiquitination;GO:0019538//protein metabolic process;GO:0032446//prote…	--
Niben261Chr10g0469013	86	96	88	769	698	706	5.405	5.036	5.474	24.249	25.398	28.231	5.305	25.9593	2.29083	7.36524e-62	7.01121e-60	PAP2	XP_009777042.1 PREDICTED: purple acid phosphatase 2 isoform X2 [Nicotiana sylvestris]	-	-	-	-	-	GO:0003993//acid phosphatase activity;GO:0016787//hydrolase activity;GO:0046872//metal ion binding	-	--
Niben261Chr03g0440003	186	159	145	1165	964	940	15.169	10.804	11.704	47.639	45.505	48.757	12.559	47.3003	1.91313	1.92846e-61	1.8314e-59	At4g09670	XP_016464378.1 PREDICTED: uncharacterized oxidoreductase At4g09670-like [Nicotiana tabacum]	-	-	-	-	-	GO:0016491//oxidoreductase activity;GO:0050112//inositol 2-dehydrogenase activity	GO:0019310//inositol catabolic process	--
Niben261Chr09g0038026	11	26	28	614	457	409	2.2	4.333	5.543	61.581	52.911	52.033	4.02533	55.5083	3.78552	7.30044e-61	6.88382e-59	GRP	XP_019230167.1 PREDICTED: glycine-rich protein-like [Nicotiana attenuata]	-	-	-	-	-	-	-	--
Niben261Chr16g0388017	733	804	719	3427	2703	2324	42.386	38.716	41.129	99.344	90.453	85.462	40.7437	91.753	1.17118	1.51053e-60	1.42096e-58	G6PDH	BAK22407.1 glucose-6-phosphate dehydrogenase [Nicotiana benthamiana]	Metabolism;Metabolism;Metabolism;Metabolism;Metabolism	Global and overview maps;Global and overview maps;Global and overview maps;Metabolism of other amino acids;Carbohydrate metabolism	ko01100//Metabolic pathways;ko01110//Biosynthesis of secondary metabolites;ko01200//Carbon metabolism;ko00480//Glutathione metabolism;ko00030//Pentose phosphate pathway	K00036;K00036;K00036;K00036;K00036	GO:0005575//cellular_component;GO:0005622//intracellular anatomical structure;GO:0005737//cytoplasm;GO:0005829//cytosol	GO:0000166//nucleotide binding;GO:0003674//molecular_function;GO:0003824//catalytic activity;GO:0004345//glucose-6-phosphate dehydrogenase activity;GO:0005488//binding;GO:0016491//oxidoreductase activity;GO:0016614//oxidoreductase activity, acting on CH-OH group of donors;GO:0016616//oxidoreductase activity, acting on the CH-OH group of donors, NAD or NADP as acceptor;GO:0036094//small molecule b…	GO:0005975//carbohydrate metabolic process;GO:0005996//monosaccharide metabolic process;GO:0006006//glucose metabolic process;GO:0006081//cellular aldehyde metabolic process;GO:0006098//pentose-phosphate shunt;GO:0006139//nucleobase-containing compound metabolic process;GO:0006725//cellular aromatic compound metabolic process;GO:0006739//NADP metabolic process;GO:0006753//nucleoside phosphate met…	--
Niben261Chr14g1513046	378	469	343	1818	1698	1660	33.507	34.62	30.09	80.79	87.092	93.587	32.739	87.1563	1.4126	3.18841e-60	2.98528e-58	--	XP_019227006.1 PREDICTED: B2 protein-like [Nicotiana attenuata]	-	-	-	-	-	-	-	--
Niben261Chr08g0243001	17	7	12	531	436	442	0.723	0.248	0.505	11.325	10.734	11.957	0.492	11.3387	4.52645	5.7544e-60	5.36262e-58	HIPL1	XP_009631991.1 HIPL1 protein-like isoform X1 [Nicotiana tomentosiformis]	-	-	-	-	-	-	-	--
Niben261Chr18g0007006	112	104	85	883	745	641	8.771	6.787	6.589	34.675	33.772	31.929	7.38233	33.4587	2.18023	8.46234e-60	7.8313e-58	CHIT5B	XP_009770177.1 PREDICTED: chitinase-3-like protein 1 [Nicotiana sylvestris]	Metabolism;Metabolism	Global and overview maps;Carbohydrate metabolism	ko01100//Metabolic pathways;ko00520//Amino sugar and nucleotide sugar metabolism	K01183;K01183	GO:0000323//lytic vacuole;GO:0005575//cellular_component;GO:0005576//extracellular region;GO:0005615//extracellular space;GO:0005622//intracellular anatomical structure;GO:0005737//cytoplasm;GO:0005764//lysosome;GO:0005773//vacuole;GO:0012505//endomembrane system;GO:0030141//secretory granule;GO:0031410//cytoplasmic vesicle;GO:0031974//membrane-enclosed lumen;GO:0031982//vesicle;GO:0031983//vesic…	GO:0003674//molecular_function;GO:0003824//catalytic activity;GO:0004553//hydrolase activity, hydrolyzing O-glycosyl compounds;GO:0004568//chitinase activity;GO:0005488//binding;GO:0008061//chitin binding;GO:0008843//endochitinase activity;GO:0016787//hydrolase activity;GO:0016798//hydrolase activity, acting on glycosyl bonds;GO:0097367//carbohydrate derivative binding	GO:0000272//polysaccharide catabolic process;GO:0001775//cell activation;GO:0002252//immune effector process;GO:0002263//cell activation involved in immune response;GO:0002274//myeloid leukocyte activation;GO:0002275//myeloid cell activation involved in immune response;GO:0002283//neutrophil activation involved in immune response;GO:0002366//leukocyte activation involved in immune response;GO:000…	--
Niben261Chr13g0385003	105	184	119	995	918	807	16.534	24.142	18.547	78.561	83.671	80.823	19.741	81.0183	2.03705	9.48919e-60	8.76125e-58	POPTRDRAFT_820934	XP_019228103.1 PREDICTED: CASP-like protein 1E2 [Nicotiana attenuata]	-	-	-	-	GO:0005575//cellular_component;GO:0005886//plasma membrane;GO:0016020//membrane;GO:0016021//integral component of membrane;GO:0031224//intrinsic component of membrane;GO:0071944//cell periphery	GO:0003674//molecular_function;GO:0005488//binding;GO:0051536//iron-sulfur cluster binding;GO:0051540//metal cluster binding	-	--
Niben261Chr06g0681008	75	92	60	759	673	543	1.292	1.324	1.023	6.554	6.712	5.947	1.213	6.40433	2.40047	3.30104e-59	3.03376e-57	NOV	XP_019262415.1 PREDICTED: uncharacterized protein LOC109240239 [Nicotiana attenuata]	-	-	-	-	-	-	-	--
Niben261Chr16g0274019	783	884	771	3064	2697	2348	91.258	85.847	88.94	179.059	181.944	174.053	88.6817	178.352	1.00802	5.05781e-59	4.63761e-57	TSJT1	XP_009600948.1 stem-specific protein TSJT1 [Nicotiana tomentosiformis]	-	-	-	-	-	GO:0004044//amidophosphoribosyltransferase activity;GO:0004066//asparagine synthase (glutamine-hydrolyzing) activity;GO:0004360//glutamine-fructose-6-phosphate transaminase (isomerizing) activity	GO:0006040//amino sugar metabolic process;GO:0006529//asparagine biosynthetic process;GO:0009152//purine ribonucleotide biosynthetic process;GO:0009252//peptidoglycan biosynthetic process	--
MSTRG.8902	19	33	16	541	442	389	0.724	0.479	0.276	7.144	7.203	8.302	0.493	7.54967	3.93675	9.20641e-59	8.38372e-57	Pol	zinc finger CCCH domain-containing protein 66-like, partial [Trifolium pratense]	-	-	-	-	-	-	-	--
Niben261Chr19g1450011	106	109	79	846	677	692	5.505	4.717	4.061	22.031	20.34	22.859	4.761	21.7433	2.19124	9.73526e-59	8.84512e-57	LRK10L-1.1	XP_016511864.1 PREDICTED: LEAF RUST 10 DISEASE-RESISTANCE LOCUS RECEPTOR-LIKE PROTEIN KINASE-like 1.1 [Nicotiana tabacum]	-	-	-	-	-	GO:0004672//protein kinase activity;GO:0005524//ATP binding	GO:0006468//protein phosphorylation	--
Niben261Chr15g1002003	5	17	14	491	430	404	0.427	1.208	1.182	21.004	21.234	21.921	0.939	21.3863	4.50942	1.79756e-57	1.62949e-55	CAD6	XP_009775562.1 PREDICTED: probable cinnamyl alcohol dehydrogenase 6 [Nicotiana sylvestris]	Metabolism;Metabolism;Metabolism	Global and overview maps;Global and overview maps;Biosynthesis of other secondary metabolites	ko01100//Metabolic pathways;ko01110//Biosynthesis of secondary metabolites;ko00940//Phenylpropanoid biosynthesis	K00083;K00083;K00083	GO:0005737//cytoplasm	GO:0000286//alanine dehydrogenase activity;GO:0004024//alcohol dehydrogenase activity, zinc-dependent;GO:0008270//zinc ion binding;GO:0008743//L-threonine 3-dehydrogenase activity;GO:0016491//oxidoreductase activity;GO:0016655//oxidoreductase activity, acting on NAD(P)H, quinone or similar compound as acceptor;GO:0018467//formaldehyde dehydrogenase activity;GO:0050607//mycothiol-dependent formald…	GO:0006113//fermentation;GO:0006522//alanine metabolic process;GO:0006567//threonine catabolic process;GO:0006631//fatty acid metabolic process;GO:0008152//metabolic process;GO:0009404//toxin metabolic process;GO:0010127//mycothiol-dependent detoxification;GO:0019439//aromatic compound catabolic process;GO:0030494//bacteriochlorophyll biosynthetic process;GO:0046292//formaldehyde metabolic process	--
Niben261Chr13g1109004	574	708	519	424	400	345	93.956	96.431	83.965	34.76	37.827	35.85	91.4507	36.1457	-1.33917	2.52274e-57	2.27652e-55	--	XP_009797006.1 PREDICTED: CASP-like protein 4D2 [Nicotiana sylvestris]	-	-	-	-	-	-	-	--
Niben261Chr15g0566003	574	708	519	424	400	345	93.956	96.431	83.965	34.76	37.827	35.85	91.4507	36.1457	-1.33917	2.52274e-57	2.27652e-55	--	XP_009797006.1 PREDICTED: CASP-like protein 4D2 [Nicotiana sylvestris]	-	-	-	-	-	-	-	--
Niben261Chr17g0017002	18	29	25	518	414	390	0.677	0.909	0.931	9.77	9.014	9.331	0.839	9.37167	3.48156	5.94399e-57	5.35174e-55	At1g35710	ASW15991.1 elicitor-inducible leucine-rich repeats receptor-like protein, partial [Nicotiana benthamiana]	-	-	-	-	-	GO:0005515//protein binding	-	--
Niben261Chr07g1128012	31	42	28	551	436	426	2.676	3.02	2.392	23.845	21.781	23.385	2.696	23.0037	3.09297	7.99443e-57	7.18167e-55	CSE	XP_009762778.1 PREDICTED: caffeoylshikimate esterase-like [Nicotiana sylvestris]	Metabolism;Metabolism	Global and overview maps;Lipid metabolism	ko01100//Metabolic pathways;ko00561//Glycerolipid metabolism	K01054;K01054	-	GO:0003674//molecular_function;GO:0003824//catalytic activity;GO:0008236//serine-type peptidase activity;GO:0016787//hydrolase activity;GO:0018738//S-formylglutathione hydrolase activity;GO:0047570//3-oxoadipate enol-lactonase activity;GO:0070205//2-succinyl-6-hydroxy-2,4-cyclohexadiene-1-carboxylate synthase activity	GO:0006508//proteolysis;GO:0009058//biosynthetic process;GO:0009102//biotin biosynthetic process;GO:0009234//menaquinone biosynthetic process;GO:0015979//photosynthesis;GO:0030163//protein catabolic process;GO:0042952//beta-ketoadipate pathway;GO:0046292//formaldehyde metabolic process	--
Niben261Chr04g0569001	240	296	249	83	86	88	27.645	28.428	28.389	4.794	5.734	6.447	28.154	5.65833	-2.31489	2.42906e-56	2.17232e-54	SWEET15	XP_009612477.1 bidirectional sugar transporter N3-like [Nicotiana tomentosiformis]	-	-	-	-	GO:0000139//Golgi membrane;GO:0005575//cellular_component;GO:0005622//intracellular anatomical structure;GO:0005737//cytoplasm;GO:0005794//Golgi apparatus;GO:0005886//plasma membrane;GO:0005887//integral component of plasma membrane;GO:0012505//endomembrane system;GO:0016020//membrane;GO:0016021//integral component of membrane;GO:0031090//organelle membrane;GO:0031224//intrinsic component of memb…	GO:0003674//molecular_function;GO:0005215//transporter activity;GO:0008515//sucrose transmembrane transporter activity;GO:0015144//carbohydrate transmembrane transporter activity;GO:0015154//disaccharide transmembrane transporter activity;GO:0015157//oligosaccharide transmembrane transporter activity;GO:0022857//transmembrane transporter activity;GO:0051119//sugar transmembrane transporter activi…	GO:0000003//reproduction;GO:0001101//response to acid chemical;GO:0003006//developmental process involved in reproduction;GO:0006810//transport;GO:0006950//response to stress;GO:0006970//response to osmotic stress;GO:0007275//multicellular organism development;GO:0007568//aging;GO:0008150//biological_process;GO:0008643//carbohydrate transport;GO:0009628//response to abiotic stimulus;GO:0009719//r…	--
MSTRG.36631	219	263	236	62	80	51	4.826	4.829	5.148	0.685	1.02	0.715	4.93433	0.806667	-2.61281	4.26361e-56	3.79594e-54	--	PREDICTED: extensin-3-like [Nicotiana attenuata]	-	-	-	-	-	-	-	--
Niben261Chr09g0796005	24	15	16	448	429	417	1.822	0.949	1.202	17.051	18.849	20.132	1.32433	18.6773	3.81795	9.81955e-56	8.71925e-54	DAR1	XP_019245929.1 PREDICTED: protein DA1-related 1-like isoform X2 [Nicotiana attenuata]	-	-	-	-	-	-	-	--
Niben261Chr15g0685004	52	77	73	687	560	528	6.523	8.045	9.063	43.208	40.659	42.125	7.877	41.9973	2.41458	2.19324e-55	1.93539e-53	IPI2	NP_001312755.1 isopentenyl-diphosphate Delta-isomerase I-like [Nicotiana tabacum]	Metabolism;Metabolism;Metabolism	Global and overview maps;Global and overview maps;Metabolism of terpenoids and polyketides	ko01100//Metabolic pathways;ko01110//Biosynthesis of secondary metabolites;ko00900//Terpenoid backbone biosynthesis	K01823;K01823;K01823	-	GO:0004452//isopentenyl-diphosphate delta-isomerase activity;GO:0016787//hydrolase activity	GO:0008299//isoprenoid biosynthetic process	--
Niben261Chr13g0468001	4	4	6	733	619	580	0.538	0.448	0.799	49.456	48.212	49.639	0.595	49.1023	6.36676	2.22053e-55	1.95514e-53	--	XP_019260525.1 PREDICTED: uncharacterized protein LOC109238505 [Nicotiana attenuata]	-	-	-	-	-	-	-	--
Niben261Chr06g0933004	31	41	40	511	491	421	1.696	1.869	2.166	14.021	15.552	14.652	1.91033	14.7417	2.948	5.45219e-55	4.79e-53	HEX6	XP_009783889.1 PREDICTED: hexose carrier protein HEX6-like [Nicotiana sylvestris]	-	-	-	-	GO:0005575//cellular_component;GO:0005887//integral component of plasma membrane;GO:0016020//membrane;GO:0016021//integral component of membrane;GO:0031224//intrinsic component of membrane	GO:0003674//molecular_function;GO:0005215//transporter activity;GO:0005351//carbohydrate:proton symporter activity;GO:0005355//glucose transmembrane transporter activity;GO:0005402//carbohydrate:cation symporter activity;GO:0008324//cation transmembrane transporter activity;GO:0015075//ion transmembrane transporter activity;GO:0015078//proton transmembrane transporter activity;GO:0015144//carbohy…	GO:0006810//transport;GO:0006811//ion transport;GO:0006812//cation transport;GO:0008150//biological_process;GO:0008643//carbohydrate transport;GO:0008645//hexose transmembrane transport;GO:0015749//monosaccharide transmembrane transport;GO:0034219//carbohydrate transmembrane transport;GO:0034220//ion transmembrane transport;GO:0042908//xenobiotic transport;GO:0046323//glucose import;GO:0051179//l…	--
Niben261Chr18g0324002	13	25	24	483	414	364	0.193	0.31	0.353	3.599	3.561	3.441	0.285333	3.53367	3.63045	6.27197e-55	5.49811e-53	EIX2	AUT14025.1 membrane-localized LRR receptor-like protein [Nicotiana benthamiana]	Organismal Systems	Environmental adaptation	ko04626//Plant-pathogen interaction	K13466	GO:0005575//cellular_component;GO:0005886//plasma membrane;GO:0016020//membrane;GO:0016021//integral component of membrane;GO:0031224//intrinsic component of membrane;GO:0071944//cell periphery	GO:0005515//protein binding	GO:0006950//response to stress;GO:0006952//defense response;GO:0008150//biological_process;GO:0009605//response to external stimulus;GO:0009607//response to biotic stimulus;GO:0009620//response to fungus;GO:0043207//response to external biotic stimulus;GO:0050832//defense response to fungus;GO:0050896//response to stimulus;GO:0051704//multi-organism process;GO:0051707//response to other organism;…	--
Niben261Chr04g1679027	45	48	49	538	512	490	4.934	4.385	5.318	29.577	32.493	34.17	4.879	32.08	2.71702	1.6194e-54	1.41029e-52	SNAP33	XP_009801843.1 PREDICTED: SNAP25 homologous protein SNAP33 [Nicotiana sylvestris]	-	-	-	-	-	GO:0004373//glycogen (starch) synthase activity;GO:0009011//starch synthase activity	GO:0005978//glycogen biosynthetic process	--
Niben261Chr16g0162004	4	11	9	536	450	378	0.335	0.766	0.745	22.472	21.769	20.088	0.615333	21.443	5.12299	3.77521e-54	3.27344e-52	WRKY71	XP_009760855.1 PREDICTED: probable WRKY transcription factor 71 [Nicotiana sylvestris]	-	-	-	-	GO:0005575//cellular_component;GO:0005622//intracellular anatomical structure;GO:0005634//nucleus;GO:0043226//organelle;GO:0043227//membrane-bounded organelle;GO:0043229//intracellular organelle;GO:0043231//intracellular membrane-bounded organelle	GO:0003674//molecular_function;GO:0003676//nucleic acid binding;GO:0003677//DNA binding;GO:0003700//DNA-binding transcription factor activity;GO:0005488//binding;GO:0043565//sequence-specific DNA binding;GO:0097159//organic cyclic compound binding;GO:0140110//transcription regulator activity;GO:1901363//heterocyclic compound binding	GO:0006139//nucleobase-containing compound metabolic process;GO:0006351//transcription, DNA-templated;GO:0006355//regulation of transcription, DNA-templated;GO:0006360//transcription by RNA polymerase I;GO:0006725//cellular aromatic compound metabolic process;GO:0006807//nitrogen compound metabolic process;GO:0008150//biological_process;GO:0008152//metabolic process;GO:0009058//biosynthetic proce…	WRKY
Niben261Chr16g1000001	554	571	474	2435	1921	1791	36.684	31.512	31.067	80.845	73.623	75.433	33.0877	76.6337	1.21168	4.78737e-54	4.14206e-52	--	KAF3675580.1 putative F-box/LRR-repeat protein-like [Capsicum annuum]	-	-	-	-	-	GO:0003674//molecular_function;GO:0003824//catalytic activity;GO:0004185//serine-type carboxypeptidase activity;GO:0047570//3-oxoadipate enol-lactonase activity;GO:0051743//red chlorophyll catabolite reductase activity;GO:0070205//2-succinyl-6-hydroxy-2,4-cyclohexadiene-1-carboxylate synthase activity	GO:0006508//proteolysis;GO:0009102//biotin biosynthetic process;GO:0009234//menaquinone biosynthetic process;GO:0015979//photosynthesis;GO:0042952//beta-ketoadipate pathway	--
Niben261Chr17g0053013	611	861	750	2906	2562	2301	29.713	34.856	36.102	70.831	72.073	71.139	33.557	71.3477	1.08825	7.34759e-54	6.31608e-52	ACLB-2	XP_009791602.1 PREDICTED: ATP-citrate synthase beta chain protein 2 [Nicotiana sylvestris]	Metabolism;Metabolism;Metabolism	Global and overview maps;Global and overview maps;Carbohydrate metabolism	ko01100//Metabolic pathways;ko01110//Biosynthesis of secondary metabolites;ko00020//Citrate cycle (TCA cycle)	K01648;K01648;K01648	-	GO:0003824//catalytic activity;GO:0003985//acetyl-CoA C-acetyltransferase activity;GO:0004774//succinate-CoA ligase activity;GO:0004775//succinate-CoA ligase (ADP-forming) activity;GO:0004776//succinate-CoA ligase (GDP-forming) activity;GO:0046912//acyltransferase, acyl groups converted into alkyl on transfer	GO:0006099//tricarboxylic acid cycle;GO:0046356//acetyl-CoA catabolic process	--
Niben261Chr15g1040004	164	155	148	1012	840	855	8.012	6.309	7.156	24.776	23.763	26.556	7.159	25.0317	1.80592	7.96747e-54	6.83421e-52	HMGR2	BBE00754.1 3-hydroxy-3-methylglutaryl-CoA reductase [Nicotiana benthamiana]	Metabolism;Metabolism;Metabolism	Global and overview maps;Global and overview maps;Metabolism of terpenoids and polyketides	ko01100//Metabolic pathways;ko01110//Biosynthesis of secondary metabolites;ko00900//Terpenoid backbone biosynthesis	K00021;K00021;K00021	-	GO:0004420//hydroxymethylglutaryl-CoA reductase (NADPH) activity	GO:0008299//isoprenoid biosynthetic process;GO:0015936//coenzyme A metabolic process;GO:0016054//organic acid catabolic process	--
Niben261Chr08g0130002	36	53	40	549	456	438	1.308	1.604	1.438	9.999	9.585	10.119	1.45	9.901	2.77152	1.12286e-53	9.56972e-52	RBOHC	BAX24556.1 respiratory burst oxidase homolog protein B [Nicotiana benthamiana]	Organismal Systems;Environmental Information Processing	Environmental adaptation;Signal transduction	ko04626//Plant-pathogen interaction;ko04016//MAPK signaling pathway - plant	K13447;K13447	GO:0005575//cellular_component;GO:0016020//membrane;GO:0016021//integral component of membrane;GO:0031224//intrinsic component of membrane	GO:0003674//molecular_function;GO:0003824//catalytic activity;GO:0004601//peroxidase activity;GO:0005488//binding;GO:0005509//calcium ion binding;GO:0016209//antioxidant activity;GO:0016491//oxidoreductase activity;GO:0016651//oxidoreductase activity, acting on NAD(P)H;GO:0016684//oxidoreductase activity, acting on peroxide as acceptor;GO:0043167//ion binding;GO:0043169//cation binding;GO:0046872…	GO:0008150//biological_process;GO:0008152//metabolic process;GO:0009636//response to toxic substance;GO:0009987//cellular process;GO:0042221//response to chemical;GO:0050896//response to stimulus;GO:0051716//cellular response to stimulus;GO:0070887//cellular response to chemical stimulus;GO:0097237//cellular response to toxic substance;GO:0098754//detoxification;GO:0098869//cellular oxidant detox…	--
Niben261Chr13g0854005	161	192	162	992	874	834	8.436	8.382	8.401	26.062	26.507	27.793	8.40633	26.7873	1.672	8.43851e-53	7.1309e-51	TMN1	XP_009788011.1 PREDICTED: transmembrane 9 superfamily member 3-like [Nicotiana sylvestris]	-	-	-	-	GO:0016021//integral component of membrane	-	-	--
Niben261Chr11g1331006	420	459	370	1818	1581	1419	28.003	25.5	24.417	60.779	61	60.175	25.9733	60.6513	1.22351	1.55016e-52	1.30442e-50	tal	XP_009627823.1 transaldolase [Nicotiana tomentosiformis]	Metabolism;Metabolism;Metabolism;Metabolism;Metabolism	Global and overview maps;Global and overview maps;Global and overview maps;Global and overview maps;Carbohydrate metabolism	ko01100//Metabolic pathways;ko01110//Biosynthesis of secondary metabolites;ko01200//Carbon metabolism;ko01230//Biosynthesis of amino acids;ko00030//Pentose phosphate pathway	K00616;K00616;K00616;K00616;K00616	GO:0005575//cellular_component;GO:0005622//intracellular anatomical structure;GO:0005737//cytoplasm	GO:0003674//molecular_function;GO:0003824//catalytic activity;GO:0004801//transaldolase activity;GO:0016740//transferase activity;GO:0016744//transketolase or transaldolase activity;GO:0016832//aldehyde-lyase activity	GO:0005975//carbohydrate metabolic process;GO:0006081//cellular aldehyde metabolic process;GO:0006098//pentose-phosphate shunt;GO:0006139//nucleobase-containing compound metabolic process;GO:0006725//cellular aromatic compound metabolic process;GO:0006739//NADP metabolic process;GO:0006753//nucleoside phosphate metabolic process;GO:0006793//phosphorus metabolic process;GO:0006796//phosphate-conta…	--
Niben261Chr14g0997006	86	147	106	823	776	662	4.887	6.96	5.961	23.448	25.522	23.924	5.936	24.298	2.03327	1.75403e-52	1.47287e-50	IQM4	XP_009794191.1 PREDICTED: uncharacterized protein LOC104240989 [Nicotiana sylvestris]	-	-	-	-	-	GO:0005515//protein binding	-	--
Niben261Chr19g1097015	389	423	379	1720	1552	1377	18.94	17.161	18.265	41.995	43.744	42.629	18.122	42.7893	1.23951	2.02801e-52	1.69936e-50	PGD2	XP_019239472.1 PREDICTED: 6-phosphogluconate dehydrogenase, decarboxylating 3 [Nicotiana attenuata]	Metabolism;Metabolism;Metabolism;Metabolism;Metabolism	Global and overview maps;Global and overview maps;Global and overview maps;Metabolism of other amino acids;Carbohydrate metabolism	ko01100//Metabolic pathways;ko01110//Biosynthesis of secondary metabolites;ko01200//Carbon metabolism;ko00480//Glutathione metabolism;ko00030//Pentose phosphate pathway	K00033;K00033;K00033;K00033;K00033	GO:0005737//cytoplasm;GO:0032299//ribonuclease H2 complex	GO:0004616//phosphogluconate dehydrogenase (decarboxylating) activity;GO:0004618//phosphoglycerate kinase activity;GO:0004764//shikimate 3-dehydrogenase (NADP+) activity;GO:0008442//3-hydroxyisobutyrate dehydrogenase activity;GO:0008679//2-hydroxy-3-oxopropionate reductase activity;GO:0016491//oxidoreductase activity;GO:0050661//NADP binding;GO:0051287//NAD binding;GO:0070403//NAD+ binding	GO:0006096//glycolytic process;GO:0006098//pentose-phosphate shunt;GO:0006401//RNA catabolic process;GO:0006574//valine catabolic process;GO:0006631//fatty acid metabolic process;GO:0009423//chorismate biosynthetic process	--
Niben261Chr06g1359002	16	19	16	472	367	341	0.827	0.818	0.818	12.227	10.975	11.205	0.821	11.469	3.80421	2.29514e-52	1.91916e-50	NPF5.2	XP_016453540.1 PREDICTED: protein NRT1/ PTR FAMILY 5.2-like [Nicotiana tabacum]	-	-	-	-	GO:0016020//membrane	GO:0015333//peptide:proton symporter activity;GO:0022857//transmembrane transporter activity	GO:0015833//peptide transport;GO:0055085//transmembrane transport	--
Niben261Chr01g1085002	17	30	27	456	389	414	1.398	2.056	2.198	18.802	18.516	21.653	1.884	19.657	3.38317	3.31493e-52	2.76032e-50	LE	XP_009788819.1 PREDICTED: gibberellin 3-beta-dioxygenase 1-like [Nicotiana sylvestris]	Metabolism;Metabolism;Metabolism	Global and overview maps;Global and overview maps;Metabolism of terpenoids and polyketides	ko01100//Metabolic pathways;ko01110//Biosynthesis of secondary metabolites;ko00904//Diterpenoid biosynthesis	K04124;K04124;K04124	-	GO:0016491//oxidoreductase activity	-	--
Niben261Chr11g0740001	132	151	116	943	770	670	3.043	2.901	2.647	10.902	10.273	9.825	2.86367	10.3333	1.85137	3.42992e-52	2.85012e-50	RLK7	XP_016463952.1 PREDICTED: receptor-like protein kinase HAIKU2 [Nicotiana tabacum]	-	-	-	-	GO:0005575//cellular_component;GO:0005886//plasma membrane;GO:0016020//membrane;GO:0016021//integral component of membrane;GO:0031224//intrinsic component of membrane;GO:0071944//cell periphery	GO:0000166//nucleotide binding;GO:0001653//peptide receptor activity;GO:0003674//molecular_function;GO:0003824//catalytic activity;GO:0004672//protein kinase activity;GO:0004674//protein serine/threonine kinase activity;GO:0005488//binding;GO:0005515//protein binding;GO:0005524//ATP binding;GO:0016301//kinase activity;GO:0016740//transferase activity;GO:0016772//transferase activity, transferring…	GO:0000003//reproduction;GO:0002376//immune system process;GO:0003006//developmental process involved in reproduction;GO:0006464//cellular protein modification process;GO:0006468//protein phosphorylation;GO:0006793//phosphorus metabolic process;GO:0006796//phosphate-containing compound metabolic process;GO:0006807//nitrogen compound metabolic process;GO:0006950//response to stress;GO:0006952//def…	--
Niben261Chr12g0402002	7	13	9	466	378	366	0.371	0.574	0.472	12.374	11.587	12.328	0.472333	12.0963	4.67862	4.82198e-52	3.99853e-50	WRKY24	BAI63295.1 double WRKY type transfactor [Nicotiana benthamiana]	Organismal Systems;Environmental Information Processing	Environmental adaptation;Signal transduction	ko04626//Plant-pathogen interaction;ko04016//MAPK signaling pathway - plant	K13424;K13424	-	GO:0003700//DNA-binding transcription factor activity;GO:0043565//sequence-specific DNA binding	GO:0006355//regulation of transcription, DNA-templated	WRKY
Niben261Chr15g0813001	66	61	68	707	573	470	7.662	5.901	7.814	41.155	38.504	34.704	7.12567	38.121	2.41949	1.07744e-51	8.87905e-50	--	XP_009596178.1 uncharacterized protein LOC104092313 [Nicotiana tomentosiformis]	-	-	-	-	-	-	GO:0000160//phosphorelay signal transduction system;GO:0009236//cobalamin biosynthetic process	--
Niben261Chr10g0985011	97	142	120	829	712	671	4.371	5.331	5.352	18.719	18.564	19.23	5.018	18.8377	1.90844	2.06934e-51	1.68445e-49	BIP4	XP_009788736.1 PREDICTED: luminal-binding protein 4 [Nicotiana sylvestris]	Genetic Information Processing;Genetic Information Processing	Folding, sorting and degradation;Folding, sorting and degradation	ko04141//Protein processing in endoplasmic reticulum;ko03060//Protein export	K09490;K09490	-	GO:0004856//xylulokinase activity;GO:0005515//protein binding;GO:0005524//ATP binding;GO:0016773//phosphotransferase activity, alcohol group as acceptor;GO:0016787//hydrolase activity;GO:0016887//ATP hydrolysis activity;GO:0051082//unfolded protein binding	GO:0005975//carbohydrate metabolic process;GO:0005997//xylulose metabolic process;GO:0006457//protein folding;GO:0006950//response to stress;GO:0008360//regulation of cell shape;GO:0042732//D-xylose metabolic process;GO:0043093//FtsZ-dependent cytokinesis	--
Niben261Chr01g1585002	183	209	196	61	37	24	20.24	19.243	21.456	3.383	2.369	1.688	20.313	2.48	-3.03399	2.43254e-51	1.97606e-49	SWEET15	XP_009612477.1 bidirectional sugar transporter N3-like [Nicotiana tomentosiformis]	-	-	-	-	GO:0000139//Golgi membrane;GO:0005575//cellular_component;GO:0005622//intracellular anatomical structure;GO:0005737//cytoplasm;GO:0005794//Golgi apparatus;GO:0005886//plasma membrane;GO:0005887//integral component of plasma membrane;GO:0012505//endomembrane system;GO:0016020//membrane;GO:0016021//integral component of membrane;GO:0031090//organelle membrane;GO:0031224//intrinsic component of memb…	GO:0003674//molecular_function;GO:0005215//transporter activity;GO:0008515//sucrose transmembrane transporter activity;GO:0015144//carbohydrate transmembrane transporter activity;GO:0015154//disaccharide transmembrane transporter activity;GO:0015157//oligosaccharide transmembrane transporter activity;GO:0022857//transmembrane transporter activity;GO:0051119//sugar transmembrane transporter activi…	GO:0000003//reproduction;GO:0001101//response to acid chemical;GO:0003006//developmental process involved in reproduction;GO:0006810//transport;GO:0006950//response to stress;GO:0006970//response to osmotic stress;GO:0007275//multicellular organism development;GO:0007568//aging;GO:0008150//biological_process;GO:0008643//carbohydrate transport;GO:0009628//response to abiotic stimulus;GO:0009719//r…	--
Niben261Chr02g0046008	9	15	5	442	405	345	0.675	0.937	0.371	16.605	17.564	16.445	0.661	16.8713	4.67378	4.03193e-51	3.25542e-49	PBL3	XP_016498277.1 PREDICTED: protein kinase 2B, chloroplastic-like [Nicotiana tabacum]	-	-	-	-	-	GO:0004672//protein kinase activity;GO:0005524//ATP binding	GO:0006468//protein phosphorylation	--
Niben261Chr10g0332003	633	736	611	555	477	478	39.285	38.06	37.549	17.284	17.143	18.868	38.298	17.765	-1.10823	1.99499e-50	1.60105e-48	ATHB-7	ADH04264.1 HB1 [Nicotiana benthamiana]	-	-	-	-	GO:0005575//cellular_component;GO:0005622//intracellular anatomical structure;GO:0005634//nucleus;GO:0030089//phycobilisome;GO:0031011//Ino80 complex;GO:0043226//organelle;GO:0043227//membrane-bounded organelle;GO:0043229//intracellular organelle;GO:0043231//intracellular membrane-bounded organelle;GO:0070652//HAUS complex	GO:0003674//molecular_function;GO:0003676//nucleic acid binding;GO:0003677//DNA binding;GO:0003700//DNA-binding transcription factor activity;GO:0004803//transposase activity;GO:0005488//binding;GO:0005515//protein binding;GO:0043565//sequence-specific DNA binding;GO:0097159//organic cyclic compound binding;GO:0140110//transcription regulator activity;GO:1901363//heterocyclic compound binding	GO:0001101//response to acid chemical;GO:0006139//nucleobase-containing compound metabolic process;GO:0006313//transposition, DNA-mediated;GO:0006351//transcription, DNA-templated;GO:0006355//regulation of transcription, DNA-templated;GO:0006457//protein folding;GO:0006725//cellular aromatic compound metabolic process;GO:0006807//nitrogen compound metabolic process;GO:0006950//response to stress;…	HD-ZIP
Niben261Chr11g1025008	87	101	81	663	656	613	2.697	2.609	2.485	10.305	11.77	12.086	2.597	11.387	2.13247	2.58449e-50	2.06998e-48	PXC3	XP_016456298.1 PREDICTED: leucine-rich repeat receptor-like tyrosine-protein kinase PXC3 [Nicotiana tabacum]	-	-	-	-	-	GO:0004672//protein kinase activity;GO:0005515//protein binding;GO:0005524//ATP binding	GO:0006468//protein phosphorylation	--
Niben261Chr18g1469031	44	44	50	518	499	426	1.59	1.325	1.789	9.388	10.442	9.794	1.568	9.87467	2.65481	2.84241e-50	2.26745e-48	RBOHC	BAC56865.1 respiratory burst oxidase homolog [Nicotiana benthamiana]	Organismal Systems;Environmental Information Processing	Environmental adaptation;Signal transduction	ko04626//Plant-pathogen interaction;ko04016//MAPK signaling pathway - plant	K13447;K13447	GO:0005575//cellular_component;GO:0016020//membrane;GO:0016021//integral component of membrane;GO:0031224//intrinsic component of membrane	GO:0003674//molecular_function;GO:0003824//catalytic activity;GO:0004601//peroxidase activity;GO:0005488//binding;GO:0005509//calcium ion binding;GO:0016209//antioxidant activity;GO:0016491//oxidoreductase activity;GO:0016651//oxidoreductase activity, acting on NAD(P)H;GO:0016684//oxidoreductase activity, acting on peroxide as acceptor;GO:0043167//ion binding;GO:0043169//cation binding;GO:0046872…	GO:0008150//biological_process;GO:0008152//metabolic process;GO:0009636//response to toxic substance;GO:0009987//cellular process;GO:0042221//response to chemical;GO:0050896//response to stimulus;GO:0051716//cellular response to stimulus;GO:0070887//cellular response to chemical stimulus;GO:0097237//cellular response to toxic substance;GO:0098754//detoxification;GO:0098869//cellular oxidant detox…	--
MSTRG.32349	61	80	70	648	546	475	2.661	2.916	3.031	14.215	13.823	13.209	2.86933	13.749	2.26054	1.02899e-49	8.12721e-48	--	Glycosyl transferase [Cinnamomum micranthum f. kanehirae]	Metabolism;Metabolism	Global and overview maps;Glycan biosynthesis and metabolism	ko01100//Metabolic pathways;ko00510//N-Glycan biosynthesis	K00737;K00737	-	GO:0016740//transferase activity	GO:0006486//protein glycosylation	--
Niben261Chr15g0795003	9	6	8	470	395	347	0.402	0.224	0.354	10.546	10.224	9.869	0.326667	10.213	4.96644	1.22764e-49	9.67698e-48	CNGC1	XP_009777839.1 PREDICTED: cyclic nucleotide-gated ion channel 1-like [Nicotiana sylvestris]	Organismal Systems	Environmental adaptation	ko04626//Plant-pathogen interaction	K05391	GO:0005575//cellular_component;GO:0005886//plasma membrane;GO:0005887//integral component of plasma membrane;GO:0016020//membrane;GO:0016021//integral component of membrane;GO:0031224//intrinsic component of membrane;GO:0031226//intrinsic component of plasma membrane;GO:0071944//cell periphery	GO:0000166//nucleotide binding;GO:0003674//molecular_function;GO:0005215//transporter activity;GO:0005216//ion channel activity;GO:0005488//binding;GO:0005515//protein binding;GO:0005516//calmodulin binding;GO:0015075//ion transmembrane transporter activity;GO:0015267//channel activity;GO:0015318//inorganic molecular entity transmembrane transporter activity;GO:0017076//purine nucleotide binding;…	GO:0006810//transport;GO:0006811//ion transport;GO:0008150//biological_process;GO:0034220//ion transmembrane transport;GO:0042391//regulation of membrane potential;GO:0051179//localization;GO:0051234//establishment of localization;GO:0055085//transmembrane transport;GO:0065007//biological regulation;GO:0065008//regulation of biological quality	--
MSTRG.16201	251	312	249	116	111	109	23.516	24.317	23.127	5.406	6.032	6.54	23.6533	5.99267	-1.98077	1.40698e-49	1.10688e-47	--	PREDICTED: uncharacterized protein LOC107778187 [Nicotiana tabacum]	-	-	-	-	-	-	-	--
Niben261Chr07g1258010	3	2	5	824	657	665	0.115	0.064	0.19	15.885	14.621	16.261	0.123	15.589	6.98573	2.48225e-49	1.94131e-47	SBT5.6	XP_009768078.1 PREDICTED: subtilisin-like protease SBT5.3 [Nicotiana sylvestris]	-	-	-	-	-	GO:0008236//serine-type peptidase activity	GO:0006508//proteolysis;GO:0009306//protein secretion	--
Niben261Chr07g0906002	113	172	145	890	794	784	6.496	8.238	8.277	25.651	26.416	28.648	7.67033	26.905	1.81051	2.70722e-49	2.11311e-47	SQE3	XP_009784486.1 PREDICTED: squalene epoxidase 3-like [Nicotiana sylvestris]	Metabolism;Metabolism;Metabolism;Metabolism	Global and overview maps;Global and overview maps;Metabolism of terpenoids and polyketides;Lipid metabolism	ko01100//Metabolic pathways;ko01110//Biosynthesis of secondary metabolites;ko00909//Sesquiterpenoid and triterpenoid biosynthesis;ko00100//Steroid biosynthesis	K00511;K00511;K00511;K00511	GO:0005575//cellular_component;GO:0005737//cytoplasm;GO:0009331//glycerol-3-phosphate dehydrogenase complex;GO:0009342//glutamate synthase complex (NADPH);GO:0016020//membrane;GO:0016021//integral component of membrane;GO:0031224//intrinsic component of membrane	GO:0000104//succinate dehydrogenase activity;GO:0000166//nucleotide binding;GO:0003674//molecular_function;GO:0003824//catalytic activity;GO:0004148//dihydrolipoyl dehydrogenase activity;GO:0004355//glutamate synthase (NADPH) activity;GO:0004368//glycerol-3-phosphate dehydrogenase (quinone) activity;GO:0004497//monooxygenase activity;GO:0004506//squalene monooxygenase activity;GO:0004729//oxygen-…	GO:0006071//glycerol metabolic process;GO:0006096//glycolytic process;GO:0006099//tricarboxylic acid cycle;GO:0006400//tRNA modification;GO:0006537//glutamate biosynthetic process;GO:0006631//fatty acid metabolic process;GO:0006744//ubiquinone biosynthetic process;GO:0006779//porphyrin-containing compound biosynthetic process;GO:0006790//sulfur compound metabolic process;GO:0006805//xenobiotic me…	--
Niben261Chr04g1823010	10	9	9	406	375	353	0.3	0.225	0.267	6.1	6.504	6.727	0.264	6.44367	4.60927	3.30056e-49	2.57121e-47	RLK5	XP_016445348.1 PREDICTED: receptor-like protein kinase 5 [Nicotiana tabacum]	-	-	-	-	-	GO:0004672//protein kinase activity;GO:0005515//protein binding;GO:0005524//ATP binding	GO:0006468//protein phosphorylation	--
Niben261Chr15g1231007	14	13	20	421	368	317	0.999	0.773	1.412	15.058	15.195	14.382	1.06133	14.8783	3.80926	4.58575e-49	3.55851e-47	At5g07610	XP_019232500.1 PREDICTED: F-box protein At5g03970-like [Nicotiana attenuata]	-	-	-	-	-	-	-	--
Niben261Chr03g1559003	260	332	270	1310	1216	1149	12.008	12.776	12.342	30.333	32.509	33.741	12.3753	32.1943	1.37934	5.08098e-49	3.91992e-47	ME1	XP_009801541.1 PREDICTED: NADP-dependent malic enzyme-like isoform X1 [Nicotiana sylvestris]	Metabolism;Metabolism;Metabolism;Metabolism	Global and overview maps;Global and overview maps;Carbohydrate metabolism;Energy metabolism	ko01100//Metabolic pathways;ko01200//Carbon metabolism;ko00620//Pyruvate metabolism;ko00710//Carbon fixation in photosynthetic organisms	K00029;K00029;K00029;K00029	GO:0005575//cellular_component;GO:0005622//intracellular anatomical structure;GO:0005737//cytoplasm	GO:0000166//nucleotide binding;GO:0003674//molecular_function;GO:0003824//catalytic activity;GO:0003924//GTPase activity;GO:0004470//malic enzyme activity;GO:0004471//malate dehydrogenase (decarboxylating) (NAD+) activity;GO:0004473//malate dehydrogenase (decarboxylating) (NADP+) activity;GO:0005488//binding;GO:0005525//GTP binding;GO:0008948//oxaloacetate decarboxylase activity;GO:0016491//oxido…	GO:0006082//organic acid metabolic process;GO:0006108//malate metabolic process;GO:0008150//biological_process;GO:0008152//metabolic process;GO:0009987//cellular process;GO:0016043//cellular component organization;GO:0019752//carboxylic acid metabolic process;GO:0022607//cellular component assembly;GO:0043436//oxoacid metabolic process;GO:0043648//dicarboxylic acid metabolic process;GO:0043933//p…	--
Niben261Chr07g1361002	15	20	7	381	383	406	1.237	1.374	0.578	15.77	18.291	21.294	1.063	18.4517	4.11754	5.23853e-49	4.03367e-47	TAP1	XP_016471827.1 PREDICTED: suberization-associated anionic peroxidase-like [Nicotiana tabacum]	Metabolism;Metabolism;Metabolism	Global and overview maps;Global and overview maps;Biosynthesis of other secondary metabolites	ko01100//Metabolic pathways;ko01110//Biosynthesis of secondary metabolites;ko00940//Phenylpropanoid biosynthesis	K00430;K00430;K00430	-	GO:0004601//peroxidase activity;GO:0020037//heme binding	GO:0006979//response to oxidative stress	--
Niben261Chr15g1039004	305	418	346	1571	1448	1245	24.536	28.017	27.551	63.356	67.434	63.677	26.7013	64.8223	1.27958	6.45301e-49	4.95924e-47	NTR2	XP_019236930.1 PREDICTED: thioredoxin reductase NTRB-like [Nicotiana attenuata]	Metabolism	Metabolism of other amino acids	ko00450//Selenocompound metabolism	K00384	GO:0009342//glutamate synthase complex (NADPH)	GO:0003824//catalytic activity;GO:0004148//dihydrolipoyl dehydrogenase activity;GO:0004355//glutamate synthase (NADPH) activity;GO:0004362//glutathione-disulfide reductase (NADPH) activity;GO:0004791//thioredoxin-disulfide reductase activity;GO:0015036//disulfide oxidoreductase activity;GO:0016152//mercury (II) reductase activity;GO:0016491//oxidoreductase activity;GO:0016668//oxidoreductase acti…	GO:0006096//glycolytic process;GO:0006537//glutamate biosynthetic process;GO:0006790//sulfur compound metabolic process;GO:0006805//xenobiotic metabolic process;GO:0009228//thiamine biosynthetic process;GO:0009398//FMN biosynthetic process;GO:0010126//mycothiol metabolic process;GO:0015995//chlorophyll biosynthetic process;GO:0019354//siroheme biosynthetic process;GO:0030494//bacteriochlorophyll …	--
Niben261Chr01g1074005	476	627	477	2058	1832	1634	21.126	23.187	20.954	45.797	47.064	46.126	21.7557	46.329	1.09052	1.07916e-48	8.24583e-47	BIP4	XP_019261443.1 PREDICTED: luminal-binding protein 4-like [Nicotiana attenuata]	Genetic Information Processing;Genetic Information Processing	Folding, sorting and degradation;Folding, sorting and degradation	ko04141//Protein processing in endoplasmic reticulum;ko03060//Protein export	K09490;K09490	-	GO:0004856//xylulokinase activity;GO:0005515//protein binding;GO:0005524//ATP binding;GO:0016773//phosphotransferase activity, alcohol group as acceptor;GO:0016787//hydrolase activity;GO:0016887//ATP hydrolysis activity;GO:0051082//unfolded protein binding	GO:0005975//carbohydrate metabolic process;GO:0005997//xylulose metabolic process;GO:0006457//protein folding;GO:0006950//response to stress;GO:0008360//regulation of cell shape;GO:0042732//D-xylose metabolic process;GO:0043093//FtsZ-dependent cytokinesis	--
Niben261Chr01g1079014	7	14	7	400	397	333	0.277	0.461	0.274	7.927	9.082	8.371	0.337333	8.46	4.64841	1.48064e-48	1.12919e-46	CES101	XP_016449872.1 PREDICTED: G-type lectin S-receptor-like serine/threonine-protein kinase CES101 isoform X1 [Nicotiana tabacum]	-	-	-	-	-	GO:0004672//protein kinase activity;GO:0004674//protein serine/threonine kinase activity;GO:0005524//ATP binding	GO:0006468//protein phosphorylation	--
Niben261Chr17g0049007	199	281	173	1176	1051	1056	12.273	14.44	10.56	36.367	37.519	41.423	12.4243	38.4363	1.6293	1.91194e-48	1.45533e-46	SCP26	XP_009765689.1 PREDICTED: serine carboxypeptidase-like 33 isoform X2 [Nicotiana sylvestris]	-	-	-	-	GO:0005575//cellular_component;GO:0005576//extracellular region;GO:0005622//intracellular anatomical structure;GO:0005737//cytoplasm;GO:0005773//vacuole;GO:0043226//organelle;GO:0043227//membrane-bounded organelle;GO:0043229//intracellular organelle;GO:0043231//intracellular membrane-bounded organelle	GO:0003674//molecular_function;GO:0003824//catalytic activity;GO:0004180//carboxypeptidase activity;GO:0004185//serine-type carboxypeptidase activity;GO:0008233//peptidase activity;GO:0008236//serine-type peptidase activity;GO:0008238//exopeptidase activity;GO:0016787//hydrolase activity;GO:0017171//serine hydrolase activity;GO:0070008//serine-type exopeptidase activity;GO:0140096//catalytic acti…	GO:0006508//proteolysis;GO:0006807//nitrogen compound metabolic process;GO:0008150//biological_process;GO:0008152//metabolic process;GO:0009056//catabolic process;GO:0009057//macromolecule catabolic process;GO:0009987//cellular process;GO:0019538//protein metabolic process;GO:0030163//protein catabolic process;GO:0043170//macromolecule metabolic process;GO:0044237//cellular metabolic process;GO:0…	--
Niben261Chr04g0034002	231	319	267	1394	1201	1001	7.97	9.171	9.118	24.117	23.985	21.967	8.753	23.3563	1.41596	2.39117e-48	1.80975e-46	yihQ	XP_019248473.1 PREDICTED: uncharacterized protein LOC109227727 [Nicotiana attenuata]	-	-	-	-	-	GO:0004553//hydrolase activity, hydrolyzing O-glycosyl compounds	GO:0005975//carbohydrate metabolic process	--
Niben261Scf00492g0000003	3	0	6	880	767	663	0.189	0	0.375	27.854	28.029	26.634	0.188	27.5057	7.19285	2.98011e-48	2.24697e-46	ZIP3	KAG5596309.1 hypothetical protein H5410_037541 [Solanum commersonii]	-	-	-	-	GO:0016020//membrane	GO:0046873//metal ion transmembrane transporter activity	GO:0030001//metal ion transport;GO:0055085//transmembrane transport	--
Niben261Chr15g1347006	72	84	58	617	545	480	3.904	3.779	3.105	16.763	17.094	16.544	3.596	16.8003	2.22402	9.07283e-48	6.8279e-46	At4g20840	XP_009795337.1 PREDICTED: reticuline oxidase-like protein [Nicotiana sylvestris]	-	-	-	-	-	GO:0016491//oxidoreductase activity;GO:0050660//flavin adenine dinucleotide binding	GO:0005975//carbohydrate metabolic process	--
MSTRG.30484	44	61	43	495	515	427	1.951	2.254	1.887	11.005	13.217	12.042	2.03067	12.088	2.57355	3.7774e-47	2.82145e-45	PUMP5	mitochondrial uncoupling protein 5-like [Nicotiana tomentosiformis]	-	-	-	-	GO:0019866//organelle inner membrane;GO:0031224//intrinsic component of membrane;GO:0043231//intracellular membrane-bounded organelle	GO:0046943//carboxylic acid transmembrane transporter activity	GO:0006950//response to stress;GO:0009605//response to external stimulus;GO:0009692//ethylene metabolic process;GO:0010243//response to organonitrogen compound;GO:0046942//carboxylic acid transport	--
Niben261Chr17g0440001	157	181	176	1045	908	732	6.281	6.033	6.969	20.962	21.025	18.625	6.42767	20.204	1.65227	6.14803e-47	4.58355e-45	At4g22990	XP_009774442.1 PREDICTED: SPX domain-containing membrane protein At4g22990-like isoform X1 [Nicotiana sylvestris]	-	-	-	-	GO:0016021//integral component of membrane	GO:0003723//RNA binding;GO:0003968//RNA-directed 5'-3' RNA polymerase activity;GO:0022857//transmembrane transporter activity	GO:0006351//transcription, DNA-templated;GO:0055085//transmembrane transport	--
Niben261Chr10g0377012	191	198	159	1036	853	840	18.007	15.533	14.837	48.971	46.544	50.369	16.1257	48.628	1.59243	7.64585e-47	5.6896e-45	ANN4	XP_019234852.1 PREDICTED: annexin D4-like [Nicotiana attenuata]	-	-	-	-	-	GO:0005509//calcium ion binding;GO:0005544//calcium-dependent phospholipid binding	-	--
Niben261Chr18g0840003	766	847	832	3233	2513	2478	16.711	15.396	17.965	35.364	31.732	34.383	16.6907	33.8263	1.01911	8.95607e-47	6.65217e-45	AAO3	XP_019230057.1 PREDICTED: abscisic-aldehyde oxidase-like [Nicotiana attenuata]	Metabolism;Metabolism;Metabolism	Global and overview maps;Global and overview maps;Metabolism of terpenoids and polyketides	ko01100//Metabolic pathways;ko01110//Biosynthesis of secondary metabolites;ko00906//Carotenoid biosynthesis	K09842;K09842;K09842	-	GO:0004854//xanthine dehydrogenase activity;GO:0009055//electron transfer activity;GO:0016491//oxidoreductase activity;GO:0043546//molybdopterin cofactor binding;GO:0046872//metal ion binding;GO:0051536//iron-sulfur cluster binding	GO:0009115//xanthine catabolic process;GO:0046415//urate metabolic process	--
Niben261Chr14g0546015	93	101	98	718	595	568	4.97	4.497	5.183	19.238	18.403	19.304	4.88333	18.9817	1.95867	9.60082e-47	7.11781e-45	WRKY6	XP_016506588.1 PREDICTED: probable WRKY transcription factor 31 [Nicotiana tabacum]	-	-	-	-	GO:0000795//synaptonemal complex;GO:0030867//rough endoplasmic reticulum membrane	GO:0003700//DNA-binding transcription factor activity;GO:0005524//ATP binding;GO:0043565//sequence-specific DNA binding	GO:0006355//regulation of transcription, DNA-templated;GO:0007030//Golgi organization;GO:0007059//chromosome segregation;GO:0007130//synaptonemal complex assembly;GO:0023041//neuronal signal transduction;GO:0030261//chromosome condensation;GO:0070193//synaptonemal complex organization	WRKY
Niben261Chr05g0827010	15	18	13	370	333	341	0.947	0.947	0.812	11.71	12.166	13.69	0.902	12.522	3.79519	1.92956e-46	1.42523e-44	AMT2	XP_009778221.1 PREDICTED: ammonium transporter 2 [Nicotiana sylvestris]	-	-	-	-	GO:0005575//cellular_component;GO:0005886//plasma membrane;GO:0005911//cell-cell junction;GO:0009506//plasmodesma;GO:0016020//membrane;GO:0016021//integral component of membrane;GO:0030054//cell junction;GO:0031224//intrinsic component of membrane;GO:0055044//symplast;GO:0071944//cell periphery	GO:0003674//molecular_function;GO:0005215//transporter activity;GO:0008324//cation transmembrane transporter activity;GO:0008519//ammonium transmembrane transporter activity;GO:0015075//ion transmembrane transporter activity;GO:0015291//secondary active transmembrane transporter activity;GO:0015398//high-affinity secondary active ammonium transmembrane transporter activity;GO:0022804//active tran…	GO:0006810//transport;GO:0006811//ion transport;GO:0006812//cation transport;GO:0008150//biological_process;GO:0009605//response to external stimulus;GO:0009607//response to biotic stimulus;GO:0009624//response to nematode;GO:0015696//ammonium transport;GO:0034220//ion transmembrane transport;GO:0043207//response to external biotic stimulus;GO:0050896//response to stimulus;GO:0051179//localizatio…	--
Niben261Chr16g1354008	12	17	19	400	346	296	0.772	0.912	1.21	12.908	12.889	12.116	0.964667	12.6377	3.71156	2.61332e-46	1.9267e-44	CIPK1	XP_016513448.1 PREDICTED: CBL-interacting serine/threonine-protein kinase 1-like [Nicotiana tabacum]	-	-	-	-	-	GO:0004672//protein kinase activity;GO:0005524//ATP binding;GO:0016709//oxidoreductase activity, acting on paired donors, with incorporation or reduction of molecular oxygen, NAD(P)H as one donor, and incorporation of one atom of oxygen	GO:0006468//protein phosphorylation;GO:0006744//ubiquinone biosynthetic process;GO:0007165//signal transduction	--
MSTRG.30401	216	241	182	1086	1014	880	12.103	11.252	10.093	30.511	32.887	31.361	11.1493	31.5863	1.50234	2.80325e-46	2.06292e-44	ALIS3	PREDICTED: ALA-interacting subunit 1-like [Nicotiana attenuata]	-	-	-	-	GO:0010008//endosome membrane;GO:0031224//intrinsic component of membrane;GO:0031978//plastid thylakoid lumen	GO:0005488//binding	GO:0006869//lipid transport;GO:0009696//salicylic acid metabolic process;GO:0009755//hormone-mediated signaling pathway;GO:0016192//vesicle-mediated transport;GO:0046942//carboxylic acid transport;GO:0061024//membrane organization	--
Niben261Chr08g1161002	585	698	526	2320	1944	1969	33.226	33.07	29.556	66.11	63.947	71.143	31.9507	67.0667	1.06975	2.98356e-46	2.19157e-44	CNX1	XP_009627792.1 calnexin homolog 1-like [Nicotiana tomentosiformis]	Genetic Information Processing;Cellular Processes	Folding, sorting and degradation;Transport and catabolism	ko04141//Protein processing in endoplasmic reticulum;ko04145//Phagosome	K08054;K08054	GO:0005783//endoplasmic reticulum	GO:0005509//calcium ion binding;GO:0051082//unfolded protein binding	GO:0006457//protein folding;GO:0019835//cytolysis	--
Niben261Chr16g0336001	2	2	4	914	748	707	0.165	0.138	0.327	37.897	35.802	37.184	0.21	36.961	7.45947	9.39111e-46	6.83529e-44	TAP2	XP_019232630.1 PREDICTED: suberization-associated anionic peroxidase-like [Nicotiana attenuata]	Metabolism;Metabolism;Metabolism	Global and overview maps;Global and overview maps;Biosynthesis of other secondary metabolites	ko01100//Metabolic pathways;ko01110//Biosynthesis of secondary metabolites;ko00940//Phenylpropanoid biosynthesis	K00430;K00430;K00430	-	GO:0004601//peroxidase activity;GO:0020037//heme binding	GO:0006979//response to oxidative stress	--
Niben261Chr10g0047001	2	5	2	710	693	630	0.124	0.259	0.123	22.141	24.947	24.92	0.168667	24.0027	7.15288	1.42123e-45	1.03068e-43	UGT71E1	UHH90483.1 UDP-glycosyltransferase [Nicotiana benthamiana]	-	-	-	-	-	GO:0008194//UDP-glycosyltransferase activity;GO:0016758//hexosyltransferase activity	-	--
Niben261Chr14g1147007	16	12	8	349	351	337	1.389	0.868	0.687	15.192	17.638	18.608	0.981333	17.146	4.12698	1.94865e-45	1.40804e-43	At5g10770	XP_009629719.1 aspartyl protease family protein At5g10770-like [Nicotiana tomentosiformis]	-	-	-	-	-	-	-	--
MSTRG.16592	467	671	551	429	388	363	18.636	22.201	21.775	8.538	9.019	9.136	20.8707	8.89767	-1.22998	1.99466e-45	1.43868e-43	--	microtubule-associated protein RP/EB family member 1-like [Nicotiana tomentosiformis]	-	-	-	-	-	-	-	--
Niben261Chr16g1222002	369	440	368	1697	1355	1371	12.717	12.626	12.538	29.295	27.006	30.016	12.627	28.7723	1.18817	2.31982e-45	1.66418e-43	PHS2	XP_019227417.1 PREDICTED: alpha-glucan phosphorylase, H isozyme isoform X1 [Nicotiana attenuata]	Metabolism;Metabolism;Metabolism	Global and overview maps;Global and overview maps;Carbohydrate metabolism	ko01100//Metabolic pathways;ko01110//Biosynthesis of secondary metabolites;ko00500//Starch and sucrose metabolism	K00688;K00688;K00688	GO:0005575//cellular_component;GO:0005622//intracellular anatomical structure;GO:0005737//cytoplasm;GO:0005829//cytosol;GO:0009507//chloroplast;GO:0009536//plastid;GO:0043226//organelle;GO:0043227//membrane-bounded organelle;GO:0043229//intracellular organelle;GO:0043231//intracellular membrane-bounded organelle	GO:0003674//molecular_function;GO:0003824//catalytic activity;GO:0004645//1,4-alpha-oligoglucan phosphorylase activity;GO:0005488//binding;GO:0008184//glycogen phosphorylase activity;GO:0016740//transferase activity;GO:0016757//glycosyltransferase activity;GO:0016758//hexosyltransferase activity;GO:0019842//vitamin binding;GO:0030170//pyridoxal phosphate binding;GO:0036094//small molecule binding…	GO:0000272//polysaccharide catabolic process;GO:0001101//response to acid chemical;GO:0005975//carbohydrate metabolic process;GO:0005976//polysaccharide metabolic process;GO:0005977//glycogen metabolic process;GO:0005980//glycogen catabolic process;GO:0006073//cellular glucan metabolic process;GO:0006091//generation of precursor metabolites and energy;GO:0006112//energy reserve metabolic process;…	--
Niben261Chr03g0026006	338	444	373	1567	1490	1357	15.275	16.713	16.645	35.448	38.927	38.951	16.211	37.7753	1.22047	2.3628e-45	1.69197e-43	BIP4	XP_009802727.1 PREDICTED: luminal-binding protein [Nicotiana sylvestris]	Genetic Information Processing;Genetic Information Processing	Folding, sorting and degradation;Folding, sorting and degradation	ko04141//Protein processing in endoplasmic reticulum;ko03060//Protein export	K09490;K09490	-	GO:0004856//xylulokinase activity;GO:0005515//protein binding;GO:0005524//ATP binding;GO:0016773//phosphotransferase activity, alcohol group as acceptor;GO:0016787//hydrolase activity;GO:0016887//ATP hydrolysis activity;GO:0051082//unfolded protein binding	GO:0005975//carbohydrate metabolic process;GO:0005997//xylulose metabolic process;GO:0006457//protein folding;GO:0006950//response to stress;GO:0008360//regulation of cell shape;GO:0042732//D-xylose metabolic process;GO:0043093//FtsZ-dependent cytokinesis	--
Niben261Chr05g1333012	213	233	194	1114	918	873	12.011	10.947	10.827	31.497	29.962	31.309	11.2617	30.9227	1.45724	2.54971e-45	1.81928e-43	BAM3	XP_016494330.1 PREDICTED: beta-amylase 3, chloroplastic-like [Nicotiana tabacum]	Metabolism;Metabolism;Metabolism	Global and overview maps;Global and overview maps;Carbohydrate metabolism	ko01100//Metabolic pathways;ko01110//Biosynthesis of secondary metabolites;ko00500//Starch and sucrose metabolism	K01177;K01177;K01177	-	GO:0016161//beta-amylase activity	GO:0000272//polysaccharide catabolic process	--
Niben261Chr04g0955001	444	521	431	1867	1572	1438	22.908	22.383	21.996	48.299	46.961	47.2	22.429	47.4867	1.08216	3.62152e-45	2.57483e-43	CGS1	XP_019232643.1 PREDICTED: cystathionine gamma-synthase 1, chloroplastic-like [Nicotiana attenuata]	Metabolism;Metabolism;Metabolism;Metabolism;Metabolism;Metabolism	Global and overview maps;Global and overview maps;Global and overview maps;Amino acid metabolism;Energy metabolism;Metabolism of other amino acids	ko01100//Metabolic pathways;ko01110//Biosynthesis of secondary metabolites;ko01230//Biosynthesis of amino acids;ko00270//Cysteine and methionine metabolism;ko00920//Sulfur metabolism;ko00450//Selenocompound metabolism	K01739;K01739;K01739;K01739;K01739;K01739	-	GO:0003824//catalytic activity;GO:0003961//O-acetylhomoserine aminocarboxypropyltransferase activity;GO:0004121//cystathionine beta-lyase activity;GO:0004124//cysteine synthase activity;GO:0004400//histidinol-phosphate transaminase activity;GO:0008710//8-amino-7-oxononanoate synthase activity;GO:0016765//transferase activity, transferring alkyl or aryl (other than methyl) groups;GO:0016829//lyase…	GO:0000105//histidine biosynthetic process;GO:0006520//cellular amino acid metabolic process;GO:0008652//cellular amino acid biosynthetic process;GO:0009086//methionine biosynthetic process;GO:0009087//methionine catabolic process;GO:0009093//cysteine catabolic process;GO:0009102//biotin biosynthetic process;GO:0016226//iron-sulfur cluster assembly;GO:0019344//cysteine biosynthetic process;GO:001…	--
MSTRG.7541	19	33	25	422	424	305	2.05	2.967	2.67	22.834	26.484	20.933	2.56233	23.417	3.19203	7.10552e-45	4.98963e-43	--	hypothetical protein KY284_001316 [Solanum tuberosum]	-	-	-	-	-	-	-	--
Niben261Chr13g1081013	120	171	136	887	740	654	5.843	6.937	6.554	21.655	20.855	20.253	6.44467	20.921	1.69877	1.0112e-44	7.08836e-43	EDS1	AAL85347.1 EDS1-like protein [Nicotiana benthamiana]	Organismal Systems	Environmental adaptation	ko04626//Plant-pathogen interaction	K18875	-	GO:0016787//hydrolase activity	GO:0006629//lipid metabolic process	--
Niben261Chr03g0068009	53	103	67	628	547	511	2.043	3.31	2.556	12.131	12.2	12.527	2.63633	12.286	2.22041	1.14619e-44	7.97851e-43	At5g41330	NP_001312863.1 BTB/POZ domain-containing protein At5g41330-like [Nicotiana tabacum]	-	-	-	-	-	GO:0003677//DNA binding;GO:0061630//ubiquitin protein ligase activity	GO:0006355//regulation of transcription, DNA-templated;GO:0010124//phenylacetate catabolic process;GO:0051260//protein homooligomerization	Dof
Niben261Chr11g1073017	31	47	39	522	398	350	1.969	2.488	2.452	16.641	14.618	14.153	2.303	15.1373	2.71652	1.45771e-44	1.01293e-42	SCPL42	XP_009600050.1 serine carboxypeptidase-like 42 [Nicotiana tomentosiformis]	-	-	-	-	GO:0005575//cellular_component;GO:0005576//extracellular region;GO:0005618//cell wall;GO:0030312//external encapsulating structure;GO:0071944//cell periphery	GO:0003674//molecular_function;GO:0003824//catalytic activity;GO:0004180//carboxypeptidase activity;GO:0004185//serine-type carboxypeptidase activity;GO:0008233//peptidase activity;GO:0008236//serine-type peptidase activity;GO:0008238//exopeptidase activity;GO:0016787//hydrolase activity;GO:0017171//serine hydrolase activity;GO:0070008//serine-type exopeptidase activity;GO:0140096//catalytic acti…	GO:0006508//proteolysis;GO:0006807//nitrogen compound metabolic process;GO:0008150//biological_process;GO:0008152//metabolic process;GO:0009056//catabolic process;GO:0009057//macromolecule catabolic process;GO:0009987//cellular process;GO:0019538//protein metabolic process;GO:0030163//protein catabolic process;GO:0043170//macromolecule metabolic process;GO:0044237//cellular metabolic process;GO:0…	--
MSTRG.4586	21	20	29	423	327	346	0.525	0.416	0.717	5.299	4.728	5.498	0.552667	5.175	3.22708	1.59584e-44	1.10315e-42	RLK7	PREDICTED: receptor-like protein kinase HAIKU2 [Nicotiana attenuata]	-	-	-	-	GO:0031224//intrinsic component of membrane	GO:0004672//protein kinase activity;GO:0016628//oxidoreductase activity, acting on the CH-CH group of donors, NAD or NADP as acceptor;GO:0032550//purine ribonucleoside binding	GO:0006468//protein phosphorylation;GO:0006498//N-terminal protein lipidation;GO:0006605//protein targeting;GO:0007167//enzyme linked receptor protein signaling pathway;GO:0009617//response to bacterium;GO:0009886//post-embryonic animal morphogenesis;GO:0043067//regulation of programmed cell death;GO:0048437//floral organ development;GO:0061024//membrane organization	--
Niben261Chr01g0273002	30	37	30	428	361	364	2.97	3.052	2.94	21.248	20.688	22.922	2.98733	21.6193	2.85539	1.70746e-44	1.1742e-42	EP1	NP_001312777.1 epidermis-specific secreted glycoprotein EP1-like precursor [Nicotiana tabacum]	-	-	-	-	-	-	-	--
MSTRG.6846	515	673	515	2094	1944	1704	17.894	19.484	17.711	36.482	39.097	37.657	18.363	37.7453	1.0395	3.08462e-44	2.11035e-42	DIR19	PREDICTED: dirigent protein 22-like [Nicotiana sylvestris]	-	-	-	-	GO:0005576//extracellular region;GO:0009536//plastid	-	GO:0006950//response to stress;GO:0009699//phenylpropanoid biosynthetic process	--
MSTRG.1324	239	341	266	140	119	129	8.089	9.617	8.911	2.376	2.331	2.777	8.87233	2.49467	-1.83047	5.40607e-44	3.67963e-42	ABCB12	ABC transporter B family member 11-like isoform X3 [Juglans microcarpa x Juglans regia]	Environmental Information Processing	Membrane transport	ko02010//ABC transporters	K05658	GO:0031224//intrinsic component of membrane	GO:0017111//nucleoside-triphosphatase activity;GO:0032550//purine ribonucleoside binding	GO:0051234//establishment of localization	--
MSTRG.17683	1	5	2	843	709	596	0.198	0.824	0.392	83.651	81.228	75.032	0.471333	79.9703	7.40657	9.16749e-44	6.22921e-42	--	mRNA inducible by salicylic acid or by TMV during systemic acquired resistance response' [Nicotiana tabacum]	-	-	-	-	-	-	-	--
Niben261Chr01g0695010	62	84	76	584	506	525	2.951	3.331	3.575	13.935	13.952	15.878	3.28567	14.5883	2.15056	1.45624e-43	9.81144e-42	VSR6	XP_009616647.1 vacuolar-sorting receptor 6-like [Nicotiana tomentosiformis]	-	-	-	-	GO:0000139//Golgi membrane;GO:0005575//cellular_component;GO:0005622//intracellular anatomical structure;GO:0005737//cytoplasm;GO:0005768//endosome;GO:0005770//late endosome;GO:0005794//Golgi apparatus;GO:0010008//endosome membrane;GO:0012505//endomembrane system;GO:0012506//vesicle membrane;GO:0016020//membrane;GO:0016021//integral component of membrane;GO:0030135//coated vesicle;GO:0030136//cla…	GO:0003674//molecular_function;GO:0005488//binding;GO:0005509//calcium ion binding;GO:0043167//ion binding;GO:0043169//cation binding;GO:0046872//metal ion binding	GO:0006810//transport;GO:0008104//protein localization;GO:0008150//biological_process;GO:0015031//protein transport;GO:0015833//peptide transport;GO:0033036//macromolecule localization;GO:0042886//amide transport;GO:0045184//establishment of protein localization;GO:0051179//localization;GO:0051234//establishment of localization;GO:0071702//organic substance transport;GO:0071705//nitrogen compound…	--
Niben261Chr07g0801032	194	203	141	51	31	45	42.541	37.089	30.603	5.608	3.935	6.276	36.7443	5.273	-2.80083	1.91969e-43	1.28904e-41	--	XP_009793691.1 PREDICTED: abscisic acid and environmental stress-inducible protein TAS14-like [Nicotiana sylvestris]	-	-	-	-	-	-	GO:0009415//response to water	--
Niben261Chr19g0981007	198	239	219	1282	1034	824	16.558	16.653	18.127	53.756	50.05	43.827	17.1127	49.211	1.52392	3.18118e-43	2.13252e-41	GSTU17	XP_009770048.1 PREDICTED: glutathione S-transferase U17-like [Nicotiana sylvestris]	Metabolism;Metabolism	Global and overview maps;Metabolism of other amino acids	ko01100//Metabolic pathways;ko00480//Glutathione metabolism	K00799;K00799	GO:0005575//cellular_component;GO:0005622//intracellular anatomical structure;GO:0005737//cytoplasm;GO:0005829//cytosol;GO:0009507//chloroplast;GO:0009536//plastid;GO:0043226//organelle;GO:0043227//membrane-bounded organelle;GO:0043229//intracellular organelle;GO:0043231//intracellular membrane-bounded organelle	GO:0003674//molecular_function;GO:0003824//catalytic activity;GO:0004364//glutathione transferase activity;GO:0005515//protein binding;GO:0015035//protein-disulfide reductase activity;GO:0016034//maleylacetoacetate isomerase activity;GO:0016740//transferase activity;GO:0016765//transferase activity, transferring alkyl or aryl (other than methyl) groups	GO:0006518//peptide metabolic process;GO:0006559//L-phenylalanine catabolic process;GO:0006572//tyrosine catabolic process;GO:0006575//cellular modified amino acid metabolic process;GO:0006749//glutathione metabolic process;GO:0006790//sulfur compound metabolic process;GO:0006807//nitrogen compound metabolic process;GO:0006950//response to stress;GO:0006970//response to osmotic stress;GO:0007275/…	--
Niben261Chr06g0973014	194	174	163	58	44	37	8.688	6.493	7.225	1.302	1.141	1.06	7.46867	1.16767	-2.67722	3.46961e-43	2.32196e-41	CYP714A1	XP_016449098.1 PREDICTED: cytochrome P450 714A1-like [Nicotiana tabacum]	-	-	-	-	GO:0005575//cellular_component;GO:0016020//membrane;GO:0016021//integral component of membrane;GO:0031224//intrinsic component of membrane	GO:0003674//molecular_function;GO:0003824//catalytic activity;GO:0004497//monooxygenase activity;GO:0005488//binding;GO:0005506//iron ion binding;GO:0016491//oxidoreductase activity;GO:0016705//oxidoreductase activity, acting on paired donors, with incorporation or reduction of molecular oxygen;GO:0020037//heme binding;GO:0043167//ion binding;GO:0043169//cation binding;GO:0046872//metal ion bindi…	GO:0006725//cellular aromatic compound metabolic process;GO:0006807//nitrogen compound metabolic process;GO:0008150//biological_process;GO:0008152//metabolic process;GO:0009058//biosynthetic process;GO:0009308//amine metabolic process;GO:0009690//cytokinin metabolic process;GO:0009691//cytokinin biosynthetic process;GO:0009987//cellular process;GO:0010817//regulation of hormone levels;GO:0018130/…	--
Niben261Chr02g1423002	10	7	6	367	335	294	0.834	0.486	0.495	15.345	16.17	15.593	0.605	15.7027	4.69793	5.92756e-43	3.95362e-41	PUP1	XP_009762239.1 PREDICTED: purine permease 1-like [Nicotiana sylvestris]	-	-	-	-	GO:0016020//membrane;GO:0016021//integral component of membrane	-	-	--
Niben261Chr17g0005019	19	14	15	350	352	283	0.57	0.35	0.445	5.264	6.111	5.399	0.455	5.59133	3.61925	6.41046e-43	4.26857e-41	CF-9	XP_009798814.1 PREDICTED: receptor-like protein 12 [Nicotiana sylvestris]	-	-	-	-	-	GO:0005515//protein binding	-	--
Niben261Chr02g1382003	21	8	8	342	347	316	0.82	0.26	0.309	6.697	7.844	7.849	0.463	7.46333	4.01074	7.78185e-43	5.17312e-41	sbt3	QOQ34356.1 SBT3 [Nicotiana benthamiana]	-	-	-	-	-	GO:0008236//serine-type peptidase activity	GO:0006508//proteolysis;GO:0009306//protein secretion	--
Niben261Chr03g1124001	197	176	211	1087	968	873	8.986	6.689	9.526	24.861	25.558	25.327	8.40033	25.2487	1.58769	1.96461e-42	1.29951e-40	PUB13	XP_019246036.1 PREDICTED: U-box domain-containing protein 13-like isoform X1 [Nicotiana attenuata]	-	-	-	-	GO:0000109//nucleotide-excision repair complex	GO:0004842//ubiquitin-protein transferase activity;GO:0005515//protein binding;GO:0008270//zinc ion binding	GO:0006289//nucleotide-excision repair;GO:0016567//protein ubiquitination	--
Niben261Chr19g1323002	223	358	261	1296	1224	1105	15.49	20.714	17.942	45.149	49.248	48.856	18.0487	47.751	1.40364	2.9336e-42	1.93725e-40	MVD2	BAR94036.1 mevalonate 5-disphosphate decarboxylase [Nicotiana benthamiana]	Metabolism;Metabolism;Metabolism	Global and overview maps;Global and overview maps;Metabolism of terpenoids and polyketides	ko01100//Metabolic pathways;ko01110//Biosynthesis of secondary metabolites;ko00900//Terpenoid backbone biosynthesis	K01597;K01597;K01597	-	GO:0004163//diphosphomevalonate decarboxylase activity;GO:0005524//ATP binding	GO:0019287//isopentenyl diphosphate biosynthetic process, mevalonate pathway	--
Niben261Chr13g1258002	115	137	112	16	16	9	23.975	23.798	23.11	1.673	1.931	1.193	23.6277	1.599	-3.88524	5.51873e-42	3.62636e-40	PSBR	XP_009599255.1 photosystem II 10 kDa polypeptide, chloroplastic-like [Nicotiana tomentosiformis]	Metabolism;Metabolism	Global and overview maps;Energy metabolism	ko01100//Metabolic pathways;ko00195//Photosynthesis	K03541;K03541	GO:0009523//photosystem II;GO:0009654//photosystem II oxygen evolving complex;GO:0042651//thylakoid membrane	-	GO:0015979//photosynthesis	--
Niben261Chr10g0593015	178	187	183	1006	830	750	13.511	11.827	13.713	38.292	36.465	36.231	13.017	36.996	1.50697	1.00625e-41	6.59037e-40	RPL3	XP_009786904.1 PREDICTED: 60S ribosomal protein L3 [Nicotiana sylvestris]	Genetic Information Processing	Translation	ko03010//Ribosome	K02925	GO:0005840//ribosome;GO:0022625//cytosolic large ribosomal subunit	GO:0003735//structural constituent of ribosome;GO:0050567//glutaminyl-tRNA synthase (glutamine-hydrolyzing) activity	GO:0006412//translation;GO:0006424//glutamyl-tRNA aminoacylation	--
Niben261Chr03g0096007	53	64	69	536	480	420	1.848	1.859	2.38	9.367	9.695	9.314	2.029	9.45867	2.22087	1.25729e-41	8.2076e-40	PLDBETA1	XP_009766427.1 PREDICTED: phospholipase D beta 1-like [Nicotiana sylvestris]	Metabolism;Metabolism;Cellular Processes;Metabolism;Metabolism	Global and overview maps;Global and overview maps;Transport and catabolism;Lipid metabolism;Lipid metabolism	ko01100//Metabolic pathways;ko01110//Biosynthesis of secondary metabolites;ko04144//Endocytosis;ko00564//Glycerophospholipid metabolism;ko00565//Ether lipid metabolism	K01115;K01115;K01115;K01115;K01115	GO:0005575//cellular_component;GO:0005622//intracellular anatomical structure;GO:0005737//cytoplasm;GO:0005911//cell-cell junction;GO:0009506//plasmodesma;GO:0016020//membrane;GO:0030054//cell junction;GO:0055044//symplast	GO:0003674//molecular_function;GO:0003824//catalytic activity;GO:0004620//phospholipase activity;GO:0004630//phospholipase D activity;GO:0005488//binding;GO:0005543//phospholipid binding;GO:0005546//phosphatidylinositol-4,5-bisphosphate binding;GO:0008081//phosphoric diester hydrolase activity;GO:0008289//lipid binding;GO:0008808//cardiolipin synthase activity;GO:0016298//lipase activity;GO:00167…	GO:0002376//immune system process;GO:0006629//lipid metabolic process;GO:0006950//response to stress;GO:0006952//defense response;GO:0006955//immune response;GO:0008150//biological_process;GO:0008152//metabolic process;GO:0009056//catabolic process;GO:0009605//response to external stimulus;GO:0009607//response to biotic stimulus;GO:0009617//response to bacterium;GO:0010035//response to inorganic …	--
Niben261Chr07g1054008	279	325	291	1418	1143	1006	8.852	8.592	9.139	22.556	20.992	20.301	8.861	21.283	1.26416	2.63525e-41	1.71188e-39	At5g66150	XP_019229282.1 PREDICTED: alpha-mannosidase isoform X1 [Nicotiana attenuata]	Metabolism	Glycan biosynthesis and metabolism	ko00511//Other glycan degradation	K01191	GO:0000323//lytic vacuole;GO:0005575//cellular_component;GO:0005622//intracellular anatomical structure;GO:0005737//cytoplasm;GO:0005764//lysosome;GO:0005773//vacuole;GO:0043226//organelle;GO:0043227//membrane-bounded organelle;GO:0043229//intracellular organelle;GO:0043231//intracellular membrane-bounded organelle	GO:0003674//molecular_function;GO:0003824//catalytic activity;GO:0004553//hydrolase activity, hydrolyzing O-glycosyl compounds;GO:0004559//alpha-mannosidase activity;GO:0005488//binding;GO:0015923//mannosidase activity;GO:0016787//hydrolase activity;GO:0016798//hydrolase activity, acting on glycosyl bonds;GO:0030246//carbohydrate binding;GO:0043167//ion binding;GO:0043169//cation binding;GO:00468…	GO:0005975//carbohydrate metabolic process;GO:0005996//monosaccharide metabolic process;GO:0006013//mannose metabolic process;GO:0006464//cellular protein modification process;GO:0006517//protein deglycosylation;GO:0006807//nitrogen compound metabolic process;GO:0008150//biological_process;GO:0008152//metabolic process;GO:0009100//glycoprotein metabolic process;GO:0009987//cellular process;GO:001…	--
Niben261Chr09g0034006	73	124	101	688	610	542	10.834	15.352	14.82	51.301	52.496	51.328	13.6687	51.7083	1.91952	2.95413e-41	1.9097e-39	PEX11C	XP_009761323.1 PREDICTED: peroxisomal membrane protein 11D-like [Nicotiana sylvestris]	-	-	-	-	GO:0005779//integral component of peroxisomal membrane	-	GO:0016559//peroxisome fission	--
Niben261Chr08g0313003	147	223	156	54	42	51	18.167	22.898	19.014	3.34	3.014	4.007	20.0263	3.45367	-2.5357	4.30675e-41	2.77511e-39	KTI5	ABX76298.1 sexual organ expressed protein, partial [Nicotiana alata]	-	-	-	-	-	GO:0004866//endopeptidase inhibitor activity	-	--
Niben261Chr10g0959003	423	366	326	1688	1603	1437	20.767	14.972	15.853	41.552	45.552	44.87	17.1973	43.9913	1.35503	4.81824e-41	3.09469e-39	PME61	XP_009763675.1 PREDICTED: probable pectinesterase/pectinesterase inhibitor 34 [Nicotiana sylvestris]	-	-	-	-	-	GO:0004857//enzyme inhibitor activity;GO:0030599//pectinesterase activity	GO:0042545//cell wall modification	--
Niben261Chr10g1024003	16	16	9	322	322	277	1.086	0.905	0.605	10.963	12.655	11.962	0.865333	11.86	3.7767	5.7391e-41	3.68022e-39	At3g28580	XP_009593296.1 AAA-ATPase At3g28580-like [Nicotiana tomentosiformis]	-	-	-	-	GO:0000502//proteasome complex;GO:0009379//Holliday junction helicase complex	GO:0003723//RNA binding;GO:0003724//RNA helicase activity;GO:0004222//metalloendopeptidase activity;GO:0004252//serine-type endopeptidase activity;GO:0004386//helicase activity;GO:0005524//ATP binding;GO:0009378//four-way junction helicase activity;GO:0016887//ATP hydrolysis activity	GO:0006281//DNA repair;GO:0006310//DNA recombination;GO:0006508//proteolysis;GO:0010498//proteasomal protein catabolic process;GO:0019941//modification-dependent protein catabolic process;GO:0051301//cell division	--
MSTRG.26020	408	461	392	1666	1494	1286	21.513	20.246	20.471	44.017	45.564	43.126	20.7433	44.2357	1.09256	7.0007e-41	4.48202e-39	SAMS2	S-adenosylmethionine synthase 2 [Nicotiana benthamiana]	Metabolism;Metabolism;Metabolism;Metabolism;Metabolism	Global and overview maps;Global and overview maps;Global and overview maps;Amino acid metabolism;Biosynthesis of other secondary metabolites	ko01100//Metabolic pathways;ko01110//Biosynthesis of secondary metabolites;ko01230//Biosynthesis of amino acids;ko00270//Cysteine and methionine metabolism;ko00999//Biosynthesis of various plant secondary metabolites	K00789;K00789;K00789;K00789;K00789	GO:0005911//cell-cell junction;GO:0016020//membrane	GO:0016765//transferase activity, transferring alkyl or aryl (other than methyl) groups;GO:0032550//purine ribonucleoside binding;GO:0046914//transition metal ion binding	GO:0006575//cellular modified amino acid metabolic process;GO:0006595//polyamine metabolic process;GO:0006970//response to osmotic stress;GO:0006996//organelle organization;GO:0009699//phenylpropanoid biosynthetic process;GO:0010038//response to metal ion	--
Niben261Chr07g1004009	369	458	376	1560	1426	1276	37.282	38.557	37.601	79.031	83.395	81.998	37.8133	81.4747	1.10746	8.78821e-41	5.60842e-39	--	XP_016459781.1 PREDICTED: uncharacterized protein LOC107783329 [Nicotiana tabacum]	-	-	-	-	-	GO:0008233//peptidase activity	-	--
Niben261Chr07g0791001	95	112	84	719	537	535	6.649	6.531	5.819	25.231	21.753	23.814	6.333	23.5993	1.89779	9.73613e-41	6.20344e-39	At5g07610	XP_009792121.1 PREDICTED: F-box protein At5g03970-like [Nicotiana sylvestris]	-	-	-	-	-	-	-	--
Niben261Chr01g0499005	137	180	143	821	836	687	14.131	15.47	14.599	42.462	49.913	45.071	14.7333	45.8153	1.63675	1.30098e-40	8.26285e-39	ANN5	XP_009586633.1 annexin D5-like [Nicotiana tomentosiformis]	-	-	-	-	-	GO:0005509//calcium ion binding;GO:0005544//calcium-dependent phospholipid binding	-	--
Niben261Chr11g1311020	181	227	181	1052	851	753	10.463	10.958	10.399	30.554	28.54	27.744	10.6067	28.946	1.44839	1.67845e-40	1.06264e-38	At4g26390	XP_009775114.1 PREDICTED: pyruvate kinase, cytosolic isozyme [Nicotiana sylvestris]	Metabolism;Metabolism;Metabolism;Metabolism;Metabolism;Metabolism	Global and overview maps;Global and overview maps;Global and overview maps;Global and overview maps;Carbohydrate metabolism;Carbohydrate metabolism	ko01100//Metabolic pathways;ko01110//Biosynthesis of secondary metabolites;ko01200//Carbon metabolism;ko01230//Biosynthesis of amino acids;ko00010//Glycolysis / Gluconeogenesis;ko00620//Pyruvate metabolism	K00873;K00873;K00873;K00873;K00873;K00873	GO:0005575//cellular_component;GO:0005622//intracellular anatomical structure;GO:0005737//cytoplasm	GO:0000166//nucleotide binding;GO:0000287//magnesium ion binding;GO:0003674//molecular_function;GO:0003824//catalytic activity;GO:0004743//pyruvate kinase activity;GO:0005488//binding;GO:0005524//ATP binding;GO:0016301//kinase activity;GO:0016740//transferase activity;GO:0016772//transferase activity, transferring phosphorus-containing groups;GO:0016773//phosphotransferase activity, alcohol group…	GO:0005975//carbohydrate metabolic process;GO:0006082//organic acid metabolic process;GO:0006090//pyruvate metabolic process;GO:0006091//generation of precursor metabolites and energy;GO:0006096//glycolytic process;GO:0006139//nucleobase-containing compound metabolic process;GO:0006163//purine nucleotide metabolic process;GO:0006164//purine nucleotide biosynthetic process;GO:0006165//nucleoside d…	--
MSTRG.23541	14	24	18	328	340	286	1.291	1.858	1.643	15.167	18.149	16.776	1.59733	16.6973	3.38588	1.77742e-40	1.12352e-38	PP16-1	16 kDa phloem protein 1 isoform X1 [Nicotiana tomentosiformis]	-	-	-	-	-	-	-	--
MSTRG.25065	0	3	3	975	838	774	0	0.405	0.481	79.229	78.609	79.781	0.295333	79.2063	8.06713	3.15157e-40	1.97958e-38	PDF1.4	PREDICTED: defensin-like protein 1 [Nicotiana sylvestris]	-	-	-	-	-	-	GO:0006950//response to stress;GO:0051704//multi-organism process	--
Niben261Chr15g1414001	2	5	3	506	490	396	0.111	0.231	0.165	14.065	15.723	13.963	0.169	14.5837	6.43119	4.58958e-40	2.86031e-38	MLO6	XP_009801961.1 PREDICTED: MLO-like protein 6 [Nicotiana sylvestris]	-	-	-	-	GO:0016021//integral component of membrane	-	GO:0006952//defense response	--
Niben261Chr17g0770009	432	573	505	1874	1697	1607	17.886	19.768	20.695	38.905	40.669	42.318	19.4497	40.6307	1.06282	5.45845e-40	3.3965e-38	YSL7	XP_009593058.1 probable metal-nicotianamine transporter YSL7 [Nicotiana tomentosiformis]	-	-	-	-	GO:0016020//membrane	-	GO:0006857//oligopeptide transport;GO:0055085//transmembrane transport	--
Niben261Chr03g0205002	4	1	0	1306	1114	1014	0.262	0.055	0	42.888	42.236	42.257	0.105667	42.4603	8.65045	7.84691e-40	4.8751e-38	EAS3	XP_009771989.1 PREDICTED: 5-epi-aristolochene synthase-like [Nicotiana sylvestris]	-	-	-	-	-	GO:0000287//magnesium ion binding;GO:0010333//terpene synthase activity;GO:0016829//lyase activity	-	--
Niben261Chr06g0826001	41	44	46	448	408	342	6.561	5.867	7.286	35.946	37.79	34.807	6.57133	36.181	2.46097	8.05343e-40	4.99563e-38	--	XP_016459766.1 PREDICTED: uncharacterized protein LOC107783307 [Nicotiana tabacum]	-	-	-	-	-	-	-	--
Niben261Chr09g1319006	456	604	480	1859	1723	1613	25.117	27.695	26.14	51.3	54.873	56.435	26.3173	54.2027	1.04235	1.17695e-39	7.25562e-38	PLT5	XP_019243541.1 PREDICTED: polyol transporter 5-like [Nicotiana attenuata]	-	-	-	-	GO:0005887//integral component of plasma membrane;GO:0016021//integral component of membrane	GO:0008028//monocarboxylic acid transmembrane transporter activity;GO:0015114//phosphate ion transmembrane transporter activity;GO:0015295//solute:proton symporter activity;GO:0022857//transmembrane transporter activity;GO:0042910//xenobiotic transmembrane transporter activity;GO:0051119//sugar transmembrane transporter activity	GO:0006810//transport;GO:0006817//phosphate ion transport;GO:0008643//carbohydrate transport;GO:0015718//monocarboxylic acid transport;GO:0042908//xenobiotic transport;GO:0055085//transmembrane transport	--
Niben261Chr19g0384005	86	122	90	664	577	506	7.337	8.672	7.6	28.404	28.493	27.47	7.86967	28.1223	1.83734	1.34152e-39	8.24467e-38	WRKY7	XP_009604893.1 probable WRKY transcription factor 7 [Nicotiana tomentosiformis]	-	-	-	-	-	GO:0003700//DNA-binding transcription factor activity;GO:0043565//sequence-specific DNA binding	GO:0006355//regulation of transcription, DNA-templated	WRKY
Niben261Chr07g1012025	6	13	9	364	315	231	0.377	0.681	0.56	11.472	11.46	9.234	0.539333	10.722	4.31325	1.86087e-39	1.14189e-37	UGT43	UHH90517.1 UDP-glycosyltransferase [Nicotiana benthamiana]	-	-	-	-	-	GO:0008194//UDP-glycosyltransferase activity	-	--
Niben261Chr03g1008005	139	177	119	802	705	671	11.262	11.933	9.549	32.6	33.09	34.599	10.9147	33.4297	1.61486	4.55526e-39	2.77815e-37	UPTG2	OIT37304.1 alpha-1,4-glucan-protein synthase [udp-forming] 2 [Nicotiana attenuata]	Metabolism;Metabolism	Global and overview maps;Carbohydrate metabolism	ko01100//Metabolic pathways;ko00520//Amino sugar and nucleotide sugar metabolism	K13379;K13379	-	-	-	--
MSTRG.35970	1	2	7	472	454	389	0.156	0.259	1.078	36.81	40.872	38.482	0.497667	38.7213	6.28181	5.50137e-39	3.35004e-37	PDF1.4	PREDICTED: defensin-like protein 1 [Nicotiana sylvestris]	-	-	-	-	-	-	GO:0006950//response to stress;GO:0051704//multi-organism process	--
Niben261Chr19g0815006	227	238	233	1127	1013	842	7.787	6.816	7.911	19.384	20.114	18.36	7.50467	19.286	1.36169	6.49668e-39	3.94409e-37	MKP1	NP_001312232.1 protein-tyrosine-phosphatase MKP1-like [Nicotiana tabacum]	-	-	-	-	GO:0005575//cellular_component;GO:0005622//intracellular anatomical structure;GO:0005634//nucleus;GO:0043226//organelle;GO:0043227//membrane-bounded organelle;GO:0043229//intracellular organelle;GO:0043231//intracellular membrane-bounded organelle	GO:0003674//molecular_function;GO:0003824//catalytic activity;GO:0004721//phosphoprotein phosphatase activity;GO:0004722//protein serine/threonine phosphatase activity;GO:0004725//protein tyrosine phosphatase activity;GO:0008138//protein tyrosine/serine/threonine phosphatase activity;GO:0008330//protein tyrosine/threonine phosphatase activity;GO:0016787//hydrolase activity;GO:0016788//hydrolase a…	GO:0001704//formation of primary germ layer;GO:0001706//endoderm formation;GO:0001932//regulation of protein phosphorylation;GO:0001933//negative regulation of protein phosphorylation;GO:0006464//cellular protein modification process;GO:0006469//negative regulation of protein kinase activity;GO:0006470//protein dephosphorylation;GO:0006793//phosphorus metabolic process;GO:0006796//phosphate-conta…	--
Niben261Chr13g1105002	485	576	474	1867	1892	1578	55.013	54.438	53.199	106.181	124.213	113.836	54.2167	114.743	1.0816	6.75101e-39	4.09226e-37	cyc07	NP_001312517.1 40S ribosomal protein S3a [Nicotiana tabacum]	Genetic Information Processing	Translation	ko03010//Ribosome	K02984	GO:0005840//ribosome	GO:0003735//structural constituent of ribosome	GO:0006412//translation	--
Niben261Chr09g1011011	277	363	289	1328	1104	1110	14.722	16.075	15.203	35.39	33.962	37.528	15.3333	35.6267	1.21629	7.63447e-39	4.61376e-37	At3g05190	XP_009604891.1 branched-chain-amino-acid aminotransferase-like protein 1 isoform X1 [Nicotiana tomentosiformis]	-	-	-	-	-	GO:0003674//molecular_function;GO:0003824//catalytic activity;GO:0004084//branched-chain-amino-acid transaminase activity;GO:0008696//4-amino-4-deoxychorismate lyase activity;GO:0047810//D-alanine:2-oxoglutarate aminotransferase activity	GO:0008150//biological_process;GO:0008152//metabolic process;GO:0008153//para-aminobenzoic acid biosynthetic process;GO:0009082//branched-chain amino acid biosynthetic process;GO:0009396//folic acid-containing compound biosynthetic process;GO:0019480//L-alanine oxidation to pyruvate via D-alanine	--
Niben261Chr19g0257004	56	31	38	921	855	709	3.596	1.659	2.415	29.655	31.78	28.958	2.55667	30.131	3.55891	9.09302e-39	5.4869e-37	HSR201	XP_019232224.1 PREDICTED: benzyl alcohol O-benzoyltransferase [Nicotiana attenuata]	-	-	-	-	-	GO:0016747//acyltransferase activity, transferring groups other than amino-acyl groups	-	--
Niben261Chr05g0462006	7	3	10	362	293	256	0.254	0.091	0.359	6.593	6.153	5.901	0.234667	6.21567	4.72722	1.41422e-38	8.43161e-37	At4g27290	XP_016455620.1 PREDICTED: G-type lectin S-receptor-like serine/threonine-protein kinase At4g27290 [Nicotiana tabacum]	-	-	-	-	GO:0005575//cellular_component;GO:0005886//plasma membrane;GO:0016020//membrane;GO:0071944//cell periphery	GO:0000166//nucleotide binding;GO:0003674//molecular_function;GO:0003824//catalytic activity;GO:0004672//protein kinase activity;GO:0004674//protein serine/threonine kinase activity;GO:0005488//binding;GO:0005515//protein binding;GO:0005516//calmodulin binding;GO:0005524//ATP binding;GO:0016301//kinase activity;GO:0016740//transferase activity;GO:0016772//transferase activity, transferring phosph…	GO:0000003//reproduction;GO:0006464//cellular protein modification process;GO:0006468//protein phosphorylation;GO:0006793//phosphorus metabolic process;GO:0006796//phosphate-containing compound metabolic process;GO:0006807//nitrogen compound metabolic process;GO:0007154//cell communication;GO:0008037//cell recognition;GO:0008150//biological_process;GO:0008152//metabolic process;GO:0009856//pollin…	--
Niben261Chr19g1041017	91	149	128	728	674	635	5.769	7.87	8.031	23.14	24.73	25.602	7.22333	24.4907	1.7615	1.46749e-38	8.72315e-37	KCS20	NP_001312656.1 3-ketoacyl-CoA synthase 20-like [Nicotiana tabacum]	Metabolism;Metabolism;Organismal Systems;Metabolism	Global and overview maps;Global and overview maps;Environmental adaptation;Lipid metabolism	ko01100//Metabolic pathways;ko01110//Biosynthesis of secondary metabolites;ko04626//Plant-pathogen interaction;ko00062//Fatty acid elongation	K15397;K15397;K15397;K15397	GO:0016020//membrane	GO:0004315//3-oxoacyl-[acyl-carrier-protein] synthase activity;GO:0016747//acyltransferase activity, transferring groups other than amino-acyl groups	GO:0006633//fatty acid biosynthetic process	--
Niben261Chr08g0873003	24	18	12	345	306	260	3.517	2.198	1.741	25.352	25.957	24.235	2.48533	25.1813	3.34084	1.56542e-38	9.29144e-37	At3g56180	XP_019253341.1 PREDICTED: protein LURP-one-related 10-like [Nicotiana attenuata]	-	-	-	-	-	-	-	--
Niben261Chr07g1203005	322	323	282	1365	1150	1060	26.26	21.949	22.763	55.817	54.285	54.982	23.6573	55.028	1.21788	1.87468e-38	1.10776e-36	CATHB2	XP_019228159.1 PREDICTED: cathepsin B-like isoform X2 [Nicotiana attenuata]	-	-	-	-	-	GO:0004197//cysteine-type endopeptidase activity;GO:0008234//cysteine-type peptidase activity	GO:0006508//proteolysis;GO:0050790//regulation of catalytic activity	--
Niben261Chr19g0154009	63	66	55	556	428	389	3.216	2.826	2.779	14.229	12.645	12.628	2.94033	13.1673	2.16291	2.55285e-38	1.50403e-36	NPR1	XP_009786055.1 PREDICTED: regulatory protein NPR3-like isoform X2 [Nicotiana sylvestris]	Environmental Information Processing	Signal transduction	ko04075//Plant hormone signal transduction	K14508	-	GO:0005515//protein binding	-	--
Niben261Chr04g1121014	4	9	15	353	314	227	0.754	1.414	2.799	33.375	34.27	27.223	1.65567	31.6227	4.25547	3.76694e-38	2.21605e-36	STH-2	XP_016505158.1 PREDICTED: pathogenesis-related protein STH-2-like [Nicotiana tabacum]	-	-	-	-	-	GO:0005198//structural molecule activity	GO:0006952//defense response	--
Niben261Chr15g1524003	136	175	172	882	810	663	3.104	3.328	3.886	10.093	10.701	9.625	3.43933	10.1397	1.55981	3.89576e-38	2.28846e-36	ABCB11	XP_019235162.1 PREDICTED: ABC transporter B family member 11-like [Nicotiana attenuata]	Environmental Information Processing	Membrane transport	ko02010//ABC transporters	K05658	GO:0005575//cellular_component;GO:0005737//cytoplasm;GO:0005886//plasma membrane;GO:0005887//integral component of plasma membrane;GO:0005911//cell-cell junction;GO:0009380//excinuclease repair complex;GO:0009506//plasmodesma;GO:0009898//cytoplasmic side of plasma membrane;GO:0016020//membrane;GO:0016021//integral component of membrane;GO:0030054//cell junction;GO:0031224//intrinsic component of …	GO:0000166//nucleotide binding;GO:0003674//molecular_function;GO:0003723//RNA binding;GO:0003724//RNA helicase activity;GO:0003824//catalytic activity;GO:0003924//GTPase activity;GO:0003972//RNA ligase (ATP) activity;GO:0004140//dephospho-CoA kinase activity;GO:0005215//transporter activity;GO:0005260//intracellularly ATP-gated chloride channel activity;GO:0005319//lipid transporter activity;GO:0…	GO:0000910//cytokinesis;GO:0006289//nucleotide-excision repair;GO:0006355//regulation of transcription, DNA-templated;GO:0006388//tRNA splicing, via endonucleolytic cleavage and ligation;GO:0006412//translation;GO:0006810//transport;GO:0006817//phosphate ion transport;GO:0006824//cobalt ion transport;GO:0006855//xenobiotic transmembrane transport;GO:0006869//lipid transport;GO:0007186//G protein-…	--
Niben261Chr12g0710019	14	19	23	335	301	255	0.676	0.765	1.099	8.112	8.414	7.832	0.846667	8.11933	3.2615	9.99161e-38	5.81789e-36	SD25	XP_009605954.1 G-type lectin S-receptor-like serine/threonine-protein kinase SD2-5 [Nicotiana tomentosiformis]	-	-	-	-	GO:0009986//cell surface	GO:0004672//protein kinase activity;GO:0005524//ATP binding	GO:0006468//protein phosphorylation;GO:0048544//recognition of pollen	--
Niben261Chr13g1069004	27	30	18	357	339	268	2.737	2.516	1.806	18.147	19.888	17.279	2.353	18.438	2.97011	1.4205e-37	8.24717e-36	HIR1	XP_016507365.1 PREDICTED: hypersensitive-induced response protein 1-like [Nicotiana tabacum]	-	-	-	-	GO:0030288//outer membrane-bounded periplasmic space	GO:0003674//molecular_function	GO:0045861//negative regulation of proteolysis	--
Niben261Chr02g1434008	329	365	309	1357	1182	1178	43.042	39.84	40.119	89.105	89.628	98.123	41.0003	92.2853	1.17047	2.48946e-37	1.43076e-35	TFT2	NP_001313129.1 14-3-3-like protein B [Nicotiana tabacum]	-	-	-	-	GO:0019028//viral capsid	GO:0003674//molecular_function;GO:0005198//structural molecule activity;GO:0005488//binding;GO:0005515//protein binding;GO:0019904//protein domain specific binding	-	--
MSTRG.32469	100	136	92	8	12	12	12.815	14.522	11.67	0.514	0.89	0.978	13.0023	0.794	-4.03349	2.53876e-37	1.45568e-35	--	Integrin beta-like protein [Actinidia chinensis var. chinensis] [Actinidia chinensis]	-	-	-	-	-	-	-	--
Niben261Chr16g0463002	429	532	390	389	304	249	40.836	42.195	36.744	18.567	16.75	15.057	39.925	16.7913	-1.24958	2.54013e-37	1.45568e-35	SPX4	XP_009775847.1 PREDICTED: SPX domain-containing protein 4 [Nicotiana sylvestris]	-	-	-	-	GO:0005575//cellular_component;GO:0005622//intracellular anatomical structure;GO:0005634//nucleus;GO:0005737//cytoplasm;GO:0005783//endoplasmic reticulum;GO:0012505//endomembrane system;GO:0016020//membrane;GO:0043226//organelle;GO:0043227//membrane-bounded organelle;GO:0043229//intracellular organelle;GO:0043231//intracellular membrane-bounded organelle	-	GO:0006950//response to stress;GO:0007154//cell communication;GO:0008150//biological_process;GO:0009266//response to temperature stimulus;GO:0009267//cellular response to starvation;GO:0009409//response to cold;GO:0009605//response to external stimulus;GO:0009628//response to abiotic stimulus;GO:0009987//cellular process;GO:0009991//response to extracellular stimulus;GO:0016036//cellular response…	--
Niben261Chr12g0390025	47	72	56	521	407	384	1.215	1.526	1.431	6.694	6.033	6.249	1.39067	6.32533	2.18536	2.62346e-37	1.50128e-35	RLP54	XP_009776301.1 PREDICTED: receptor-like protein 12 [Nicotiana sylvestris]	-	-	-	-	-	GO:0005515//protein binding	-	--
Niben261Chr05g0665001	118	149	141	780	680	586	10.274	10.81	12.151	34.053	34.27	32.452	11.0783	33.5917	1.60036	3.1369e-37	1.7874e-35	At1g06620	XP_019236268.1 PREDICTED: 1-aminocyclopropane-1-carboxylate oxidase homolog 1-like [Nicotiana attenuata]	-	-	-	-	-	GO:0016491//oxidoreductase activity	-	--
MSTRG.26261	2344	3286	2452	10433	9588	7962	322.747	376.997	334.164	720.298	764.151	697.295	344.636	727.248	1.07737	5.39893e-37	3.06318e-35	MTA	metallothionein-like protein type 2 [Nicotiana tomentosiformis]	-	-	-	-	-	GO:0046914//transition metal ion binding	GO:0006006//glucose metabolic process;GO:0006950//response to stress;GO:0010038//response to metal ion	--
Niben261Chr09g1369002	23	21	30	378	296	279	0.664	0.505	0.858	5.474	4.948	5.125	0.675667	5.18233	2.93922	6.07021e-37	3.42941e-35	RLK7	OIT27710.1 receptor-like protein kinase haiku2 [Nicotiana attenuata]	-	-	-	-	-	GO:0004672//protein kinase activity;GO:0005515//protein binding;GO:0005524//ATP binding	GO:0006468//protein phosphorylation	--
Niben261Chr05g1077001	67	63	54	489	431	409	8.815	6.907	7.032	32.23	32.817	34.245	7.58467	33.0973	2.12556	6.5848e-37	3.71487e-35	HSP26-A	XP_009606213.1 glutathione transferase GST 23-like [Nicotiana tomentosiformis]	Metabolism;Metabolism	Global and overview maps;Metabolism of other amino acids	ko01100//Metabolic pathways;ko00480//Glutathione metabolism	K00799;K00799	GO:0005575//cellular_component;GO:0005622//intracellular anatomical structure;GO:0005737//cytoplasm;GO:0005829//cytosol	GO:0003674//molecular_function;GO:0003824//catalytic activity;GO:0004364//glutathione transferase activity;GO:0005515//protein binding;GO:0015035//protein-disulfide reductase activity;GO:0016034//maleylacetoacetate isomerase activity;GO:0016740//transferase activity;GO:0016765//transferase activity, transferring alkyl or aryl (other than methyl) groups	GO:0001101//response to acid chemical;GO:0006518//peptide metabolic process;GO:0006559//L-phenylalanine catabolic process;GO:0006572//tyrosine catabolic process;GO:0006575//cellular modified amino acid metabolic process;GO:0006749//glutathione metabolic process;GO:0006790//sulfur compound metabolic process;GO:0006807//nitrogen compound metabolic process;GO:0006950//response to stress;GO:0008150//…	--
Niben261Chr14g0292003	93	113	92	712	558	472	6.329	6.408	6.197	24.296	21.98	20.43	6.31133	22.2353	1.81684	7.17081e-37	4.03976e-35	PCRK1	XP_009788489.1 PREDICTED: probable receptor-like protein kinase At5g47070 [Nicotiana sylvestris]	-	-	-	-	-	GO:0004672//protein kinase activity;GO:0005524//ATP binding	GO:0006468//protein phosphorylation	--
Niben261Chr03g0258003	102	81	77	642	528	486	14.044	9.293	10.494	44.324	42.081	42.561	11.277	42.9887	1.93057	8.36932e-37	4.70167e-35	LRR1	XP_016446085.1 PREDICTED: somatic embryogenesis receptor kinase 2-like isoform X1 [Nicotiana tabacum]	-	-	-	-	GO:0005575//cellular_component;GO:0005622//intracellular anatomical structure;GO:0005737//cytoplasm;GO:0005783//endoplasmic reticulum;GO:0005789//endoplasmic reticulum membrane;GO:0005886//plasma membrane;GO:0012505//endomembrane system;GO:0016020//membrane;GO:0016021//integral component of membrane;GO:0031224//intrinsic component of membrane;GO:0031984//organelle subcompartment;GO:0042175//nucle…	GO:0000166//nucleotide binding;GO:0003674//molecular_function;GO:0003824//catalytic activity;GO:0004672//protein kinase activity;GO:0004674//protein serine/threonine kinase activity;GO:0004675//transmembrane receptor protein serine/threonine kinase activity;GO:0004713//protein tyrosine kinase activity;GO:0004714//transmembrane receptor protein tyrosine kinase activity;GO:0004888//transmembrane si…	GO:0000003//reproduction;GO:0003006//developmental process involved in reproduction;GO:0006464//cellular protein modification process;GO:0006468//protein phosphorylation;GO:0006793//phosphorus metabolic process;GO:0006796//phosphate-containing compound metabolic process;GO:0006807//nitrogen compound metabolic process;GO:0006996//organelle organization;GO:0007030//Golgi organization;GO:0007049//ce…	--
Niben261Chr08g1278011	136	154	131	49	25	31	10.736	10.13	10.236	1.94	1.142	1.556	10.3673	1.546	-2.74543	1.29072e-36	7.21034e-35	LE	NP_001306263.1 gibberellin 3-beta-dioxygenase 1-like [Nicotiana sylvestris]	Metabolism;Metabolism;Metabolism	Global and overview maps;Global and overview maps;Metabolism of terpenoids and polyketides	ko01100//Metabolic pathways;ko01110//Biosynthesis of secondary metabolites;ko00904//Diterpenoid biosynthesis	K04124;K04124;K04124	-	GO:0016491//oxidoreductase activity	-	--
Niben261Chr11g0652004	70	63	53	537	438	383	3.448	2.586	2.584	13.271	12.499	11.999	2.87267	12.5897	2.13178	1.3037e-36	7.27262e-35	PSI2	XP_019266850.1 PREDICTED: uncharacterized protein LOC109244248 [Nicotiana attenuata]	-	-	-	-	-	-	GO:0045927//positive regulation of growth	--
Niben261Chr19g1470004	43	52	55	460	385	356	1.595	1.607	2.019	8.557	8.267	8.4	1.74033	8.408	2.2724	1.3389e-36	7.45856e-35	At4g27290	XP_016486706.1 PREDICTED: G-type lectin S-receptor-like serine/threonine-protein kinase At4g27290 isoform X2 [Nicotiana tabacum]	-	-	-	-	GO:0042470//melanosome	GO:0004672//protein kinase activity;GO:0004674//protein serine/threonine kinase activity;GO:0005524//ATP binding	GO:0006468//protein phosphorylation;GO:0048544//recognition of pollen	--
Niben261Chr06g1322004	12	14	10	350	265	219	0.356	0.346	0.293	5.2	4.545	4.128	0.331667	4.62433	3.80144	1.40363e-36	7.80826e-35	EIX2	XP_009766482.1 PREDICTED: probable LRR receptor-like serine/threonine-protein kinase At4g36180 isoform X1 [Nicotiana sylvestris]	-	-	-	-	-	GO:0005515//protein binding	-	--
Niben261Chr08g0101021	45	41	46	467	375	322	3.39	2.573	3.43	17.639	16.35	15.427	3.131	16.472	2.39532	1.65425e-36	9.17681e-35	SARD1	XP_019242247.1 PREDICTED: protein SAR DEFICIENT 1-like [Nicotiana attenuata]	-	-	-	-	-	GO:0005516//calmodulin binding	-	--
Niben261Chr05g0886004	575	763	524	477	514	389	148.018	163.657	133.509	61.563	76.587	63.69	148.395	67.28	-1.14119	2.50692e-36	1.38492e-34	LE16	XP_019228910.1 PREDICTED: non-specific lipid-transfer protein 2-like [Nicotiana attenuata]	-	-	-	-	-	-	-	--
MSTRG.28611	302	446	395	1591	1376	1239	10.452	12.871	13.531	27.611	27.566	27.274	12.2847	27.4837	1.16172	2.53164e-36	1.39664e-34	At2g40140	PREDICTED: zinc finger CCCH domain-containing protein 29-like [Nicotiana sylvestris]	-	-	-	-	-	-	-	--
Niben261Chr05g0481003	383	492	379	1610	1348	1290	15.322	16.4	15.007	32.295	31.214	32.823	15.5763	32.1107	1.0437	2.70815e-36	1.49195e-34	NPF3.1	XP_009788955.1 PREDICTED: protein NRT1/ PTR FAMILY 3.1-like isoform X1 [Nicotiana sylvestris]	-	-	-	-	GO:0005575//cellular_component;GO:0005622//intracellular anatomical structure;GO:0005886//plasma membrane;GO:0016020//membrane;GO:0016021//integral component of membrane;GO:0031224//intrinsic component of membrane;GO:0031982//vesicle;GO:0043226//organelle;GO:0043227//membrane-bounded organelle;GO:0043229//intracellular organelle;GO:0071944//cell periphery;GO:0097708//intracellular vesicle	GO:0003674//molecular_function;GO:0005215//transporter activity;GO:0015333//peptide:proton symporter activity;GO:0022857//transmembrane transporter activity	GO:0006082//organic acid metabolic process;GO:0006807//nitrogen compound metabolic process;GO:0006810//transport;GO:0008150//biological_process;GO:0008152//metabolic process;GO:0009987//cellular process;GO:0010336//gibberellic acid homeostasis;GO:0015833//peptide transport;GO:0042126//nitrate metabolic process;GO:0042128//nitrate assimilation;GO:0042592//homeostatic process;GO:0043436//oxoacid me…	--
Niben261Chr03g1557005	287	326	273	1264	1059	974	8.297	7.853	7.812	18.323	17.721	17.918	7.98733	17.9873	1.1712	3.51799e-36	1.93543e-34	HSL2	XP_009587881.1 receptor-like protein kinase HSL1 [Nicotiana tomentosiformis]	-	-	-	-	GO:0005575//cellular_component;GO:0005886//plasma membrane;GO:0016020//membrane;GO:0016021//integral component of membrane;GO:0031224//intrinsic component of membrane;GO:0071944//cell periphery	GO:0000166//nucleotide binding;GO:0003674//molecular_function;GO:0003824//catalytic activity;GO:0004672//protein kinase activity;GO:0004674//protein serine/threonine kinase activity;GO:0005488//binding;GO:0005515//protein binding;GO:0005524//ATP binding;GO:0016301//kinase activity;GO:0016740//transferase activity;GO:0016772//transferase activity, transferring phosphorus-containing groups;GO:00167…	GO:0006464//cellular protein modification process;GO:0006468//protein phosphorylation;GO:0006793//phosphorus metabolic process;GO:0006796//phosphate-containing compound metabolic process;GO:0006807//nitrogen compound metabolic process;GO:0008150//biological_process;GO:0008152//metabolic process;GO:0009987//cellular process;GO:0016310//phosphorylation;GO:0019538//protein metabolic process;GO:00362…	--
Niben261Chr13g0654004	165	154	141	796	749	709	7.858	6.097	6.629	18.969	20.599	21.428	6.86133	20.332	1.56719	3.76357e-36	2.06768e-34	At5g48380	XP_019237943.1 PREDICTED: probably inactive leucine-rich repeat receptor-like protein kinase At5g48380 [Nicotiana attenuata]	-	-	-	-	-	GO:0004672//protein kinase activity;GO:0005515//protein binding;GO:0005524//ATP binding	GO:0006468//protein phosphorylation	--
Niben261Chr07g0376001	52	86	79	531	473	457	3.346	4.612	5.032	17.132	17.619	18.706	4.33	17.819	2.04098	4.11964e-36	2.26019e-34	--	XP_016435832.1 PREDICTED: ankyrin repeat-containing protein At5g02620-like [Nicotiana tabacum]	-	-	-	-	-	GO:0005515//protein binding	-	--
Niben261Chr16g1121001	9	29	22	357	273	279	1.206	3.237	2.917	23.978	21.167	23.77	2.45333	22.9717	3.22704	4.48047e-36	2.45478e-34	PARA	XP_009776045.1 PREDICTED: probable glutathione S-transferase parA [Nicotiana sylvestris]	Metabolism;Metabolism	Global and overview maps;Metabolism of other amino acids	ko01100//Metabolic pathways;ko00480//Glutathione metabolism	K00799;K00799	GO:0005575//cellular_component;GO:0005622//intracellular anatomical structure;GO:0005737//cytoplasm;GO:0005829//cytosol	GO:0003674//molecular_function;GO:0003824//catalytic activity;GO:0004364//glutathione transferase activity;GO:0005515//protein binding;GO:0015035//protein-disulfide reductase activity;GO:0016034//maleylacetoacetate isomerase activity;GO:0016740//transferase activity;GO:0016765//transferase activity, transferring alkyl or aryl (other than methyl) groups	GO:0006518//peptide metabolic process;GO:0006559//L-phenylalanine catabolic process;GO:0006572//tyrosine catabolic process;GO:0006575//cellular modified amino acid metabolic process;GO:0006749//glutathione metabolic process;GO:0006790//sulfur compound metabolic process;GO:0006807//nitrogen compound metabolic process;GO:0008150//biological_process;GO:0008152//metabolic process;GO:0009056//cataboli…	--
Niben261Scf12034g0000002	58	82	58	527	458	379	14.271	16.771	14.262	65.208	65.338	59.399	15.1013	63.315	2.06787	4.50365e-36	2.4641e-34	PR2	XP_009780913.1 PREDICTED: glucan endo-1,3-beta-glucosidase, acidic isoform GI9-like [Nicotiana sylvestris]	-	-	-	-	-	GO:0003677//DNA binding;GO:0004553//hydrolase activity, hydrolyzing O-glycosyl compounds	GO:0005975//carbohydrate metabolic process	--
Niben261Chr13g0319016	39	37	30	371	362	302	1.683	1.33	1.281	8.033	9.042	8.302	1.43133	8.459	2.56313	1.13091e-35	6.1622e-34	STP13	XP_019229495.1 PREDICTED: sugar transport protein 13 [Nicotiana attenuata]	-	-	-	-	GO:0005575//cellular_component;GO:0005886//plasma membrane;GO:0005887//integral component of plasma membrane;GO:0005911//cell-cell junction;GO:0009506//plasmodesma;GO:0016020//membrane;GO:0016021//integral component of membrane;GO:0030054//cell junction;GO:0031224//intrinsic component of membrane;GO:0055044//symplast;GO:0071944//cell periphery	GO:0003674//molecular_function;GO:0005215//transporter activity;GO:0005351//carbohydrate:proton symporter activity;GO:0005355//glucose transmembrane transporter activity;GO:0005356//glucose:proton symporter activity;GO:0005358//high-affinity glucose:proton symporter activity;GO:0005402//carbohydrate:cation symporter activity;GO:0008028//monocarboxylic acid transmembrane transporter activity;GO:00…	GO:0001101//response to acid chemical;GO:0006810//transport;GO:0006811//ion transport;GO:0006812//cation transport;GO:0006855//xenobiotic transmembrane transport;GO:0006950//response to stress;GO:0006970//response to osmotic stress;GO:0008150//biological_process;GO:0008643//carbohydrate transport;GO:0008645//hexose transmembrane transport;GO:0009414//response to water deprivation;GO:0009415//resp…	--
Niben261Chr17g1112002	60	97	66	536	467	432	9.251	12.462	10.072	41.439	41.678	42.364	10.595	41.827	1.98105	1.53104e-35	8.33114e-34	CML41	XP_009768610.1 PREDICTED: probable calcium-binding protein CML41 [Nicotiana sylvestris]	Organismal Systems	Environmental adaptation	ko04626//Plant-pathogen interaction	K13448	GO:0016020//membrane	GO:0003674//molecular_function;GO:0005488//binding;GO:0005509//calcium ion binding;GO:0005515//protein binding;GO:0008767//UDP-galactopyranose mutase activity;GO:0043167//ion binding;GO:0043169//cation binding;GO:0046872//metal ion binding	GO:0009273//peptidoglycan-based cell wall biogenesis	--
MSTRG.33306	3	3	1	586	473	487	0.161	0.134	0.053	15.777	14.701	16.632	0.116	15.7033	7.0808	1.57991e-35	8.58535e-34	PUB24	PREDICTED: E3 ubiquitin-protein ligase PUB24-like [Nicotiana sylvestris]	-	-	-	-	-	-	-	--
Niben261Chr02g0805005	454	570	431	1869	1576	1359	28.71	30.064	26.984	59.291	57.706	54.69	28.586	57.229	1.00144	1.58591e-35	8.60622e-34	--	XP_019238540.1 PREDICTED: tetratricopeptide repeat protein 38 isoform X1 [Nicotiana attenuata]	-	-	-	-	GO:0005737//cytoplasm	GO:0005515//protein binding	-	--
MSTRG.3241	261	351	283	1273	1049	999	11.784	13.205	12.647	28.82	27.415	28.688	12.5453	28.3077	1.17404	1.62967e-35	8.83164e-34	--	Transmembrane protein [Senna tora]	-	-	-	-	-	-	-	--
Niben261Chr17g1321009	15	26	19	324	280	248	0.529	0.766	0.663	5.72	5.712	5.559	0.652667	5.66367	3.11732	1.65588e-35	8.96152e-34	CDC45	XP_009610385.1 cell division control protein 45 homolog [Nicotiana tomentosiformis]	-	-	-	-	GO:0000228//nuclear chromosome;GO:0000785//chromatin;GO:0005575//cellular_component;GO:0005622//intracellular anatomical structure;GO:0005634//nucleus;GO:0005654//nucleoplasm;GO:0005656//nuclear pre-replicative complex;GO:0005657//replication fork;GO:0005694//chromosome;GO:0005737//cytoplasm;GO:0005813//centrosome;GO:0005815//microtubule organizing center;GO:0005856//cytoskeleton;GO:0015630//micr…	GO:0003674//molecular_function;GO:0003676//nucleic acid binding;GO:0003677//DNA binding;GO:0003678//DNA helicase activity;GO:0003682//chromatin binding;GO:0003688//DNA replication origin binding;GO:0003690//double-stranded DNA binding;GO:0003697//single-stranded DNA binding;GO:0003824//catalytic activity;GO:0004386//helicase activity;GO:0005488//binding;GO:0016462//pyrophosphatase activity;GO:001…	GO:0000075//cell cycle checkpoint signaling;GO:0000076//DNA replication checkpoint signaling;GO:0000077//DNA damage checkpoint signaling;GO:0000082//G1/S transition of mitotic cell cycle;GO:0000083//regulation of transcription involved in G1/S transition of mitotic cell cycle;GO:0000278//mitotic cell cycle;GO:0000724//double-strand break repair via homologous recombination;GO:0000725//recombinati…	--
Niben261Chr11g0382005	175	204	168	844	843	762	16.712	16.232	15.879	40.413	46.597	46.282	16.2743	44.4307	1.44896	2.09421e-35	1.13031e-33	RD21B	XP_009604895.1 low-temperature-induced cysteine proteinase-like [Nicotiana tomentosiformis]	-	-	-	-	-	GO:0008234//cysteine-type peptidase activity	GO:0006508//proteolysis	--
Niben261Chr02g1201002	228	269	258	1150	986	854	7.848	7.702	8.79	19.849	19.646	18.686	8.11333	19.3937	1.25722	2.32098e-35	1.25101e-33	MKP1	ATA66956.1 MAP kinase phosphatase [Nicotiana benthamiana]	-	-	-	-	GO:0005575//cellular_component;GO:0005622//intracellular anatomical structure;GO:0005634//nucleus;GO:0043226//organelle;GO:0043227//membrane-bounded organelle;GO:0043229//intracellular organelle;GO:0043231//intracellular membrane-bounded organelle	GO:0003674//molecular_function;GO:0003824//catalytic activity;GO:0004721//phosphoprotein phosphatase activity;GO:0004722//protein serine/threonine phosphatase activity;GO:0004725//protein tyrosine phosphatase activity;GO:0008138//protein tyrosine/serine/threonine phosphatase activity;GO:0008330//protein tyrosine/threonine phosphatase activity;GO:0016787//hydrolase activity;GO:0016788//hydrolase a…	GO:0001704//formation of primary germ layer;GO:0001706//endoderm formation;GO:0001932//regulation of protein phosphorylation;GO:0001933//negative regulation of protein phosphorylation;GO:0006464//cellular protein modification process;GO:0006469//negative regulation of protein kinase activity;GO:0006470//protein dephosphorylation;GO:0006793//phosphorus metabolic process;GO:0006796//phosphate-conta…	--
MSTRG.25162	27	37	25	397	318	262	0.544	0.621	0.499	4.011	3.708	3.357	0.554667	3.692	2.73471	2.4055e-35	1.29481e-33	GIP	Retrovirus-related Pol polyprotein from transposon TNT 1-94 [Cucumis melo var. makuwa] [Cucumis melo]	Genetic Information Processing	Transcription	ko03020//RNA polymerase	K03006	-	GO:0017111//nucleoside-triphosphatase activity;GO:0032550//purine ribonucleoside binding;GO:0043167//ion binding	GO:0006796//phosphate-containing compound metabolic process;GO:0051234//establishment of localization	--
Niben261Chr18g1443004	111	112	65	648	574	534	6.154	5.174	3.567	18.013	18.419	18.829	4.965	18.4203	1.89143	2.65198e-35	1.42556e-33	NRAMP1	XP_019243869.1 PREDICTED: metal transporter Nramp6 [Nicotiana attenuata]	-	-	-	-	GO:0005575//cellular_component;GO:0005887//integral component of plasma membrane;GO:0012505//endomembrane system;GO:0016020//membrane;GO:0016021//integral component of membrane;GO:0031224//intrinsic component of membrane	GO:0003674//molecular_function;GO:0005215//transporter activity;GO:0008324//cation transmembrane transporter activity;GO:0015075//ion transmembrane transporter activity;GO:0015086//cadmium ion transmembrane transporter activity;GO:0015318//inorganic molecular entity transmembrane transporter activity;GO:0022857//transmembrane transporter activity;GO:0022890//inorganic cation transmembrane transpo…	GO:0000041//transition metal ion transport;GO:0006810//transport;GO:0006811//ion transport;GO:0006812//cation transport;GO:0008150//biological_process;GO:0015691//cadmium ion transport;GO:0030001//metal ion transport;GO:0034220//ion transmembrane transport;GO:0042592//homeostatic process;GO:0048878//chemical homeostasis;GO:0050801//ion homeostasis;GO:0051179//localization;GO:0051234//establishmen…	--
Niben261Chr07g0989006	298	324	321	211	199	167	34.326	31.097	36.597	12.187	13.268	12.235	34.0067	12.5633	-1.4366	2.68125e-35	1.43936e-33	BCA1	XP_019266830.1 PREDICTED: carbonic anhydrase, chloroplastic-like [Nicotiana attenuata]	Metabolism;Metabolism	Global and overview maps;Energy metabolism	ko01100//Metabolic pathways;ko00910//Nitrogen metabolism	K01673;K01673	-	GO:0004089//carbonate dehydratase activity;GO:0008270//zinc ion binding	-	--
Niben261Chr03g0178002	562	691	490	525	483	420	79.201	81.159	68.368	37.103	39.386	37.657	76.2427	38.0487	-1.00275	2.92054e-35	1.56571e-33	--	XP_009778090.1 PREDICTED: ganglioside-induced differentiation-associated protein 2-like [Nicotiana sylvestris]	-	-	-	-	-	-	-	--
Niben261Chr03g0868002	188	261	241	1090	932	825	14.457	16.67	18.312	41.93	41.389	40.22	16.4797	41.1797	1.32125	3.02767e-35	1.62059e-33	HEMC	XP_009792144.1 PREDICTED: porphobilinogen deaminase, chloroplastic-like [Nicotiana sylvestris]	Metabolism;Metabolism;Metabolism	Global and overview maps;Global and overview maps;Metabolism of cofactors and vitamins	ko01100//Metabolic pathways;ko01110//Biosynthesis of secondary metabolites;ko00860//Porphyrin metabolism	K01749;K01749;K01749	GO:0005737//cytoplasm	GO:0004418//hydroxymethylbilane synthase activity	GO:0006779//porphyrin-containing compound biosynthetic process;GO:0033014//tetrapyrrole biosynthetic process	--
Niben261Chr06g1348010	2	4	2	440	468	422	0.229	0.382	0.227	25.315	31.082	30.764	0.279333	29.0537	6.70059	3.03105e-35	1.62059e-33	--	XP_019255718.1 PREDICTED: cucumber peeling cupredoxin-like [Nicotiana attenuata]	-	-	-	-	GO:0005575//cellular_component;GO:0005622//intracellular anatomical structure;GO:0005737//cytoplasm;GO:0005886//plasma membrane;GO:0012506//vesicle membrane;GO:0016020//membrane;GO:0030139//endocytic vesicle;GO:0030659//cytoplasmic vesicle membrane;GO:0030666//endocytic vesicle membrane;GO:0031090//organelle membrane;GO:0031224//intrinsic component of membrane;GO:0031225//anchored component of me…	GO:0003674//molecular_function;GO:0003824//catalytic activity;GO:0009055//electron transfer activity;GO:0016491//oxidoreductase activity	GO:0006091//generation of precursor metabolites and energy;GO:0008150//biological_process;GO:0008152//metabolic process;GO:0009877//nodulation;GO:0009987//cellular process;GO:0022900//electron transport chain;GO:0044237//cellular metabolic process;GO:0044403//biological process involved in symbiotic interaction;GO:0044419//biological process involved in interspecies interaction between organisms;…	--
Niben261Chr05g0600010	114	83	88	701	546	532	13.287	8.06	10.151	40.966	36.834	39.436	10.4993	39.0787	1.89608	3.24932e-35	1.73497e-33	SDRA	XP_019265292.1 PREDICTED: tropinone reductase-like 3 [Nicotiana attenuata]	Metabolism;Cellular Processes	Global and overview maps;Transport and catabolism	ko01100//Metabolic pathways;ko04146//Peroxisome	K11147;K11147	-	GO:0004316//3-oxoacyl-[acyl-carrier-protein] reductase (NADPH) activity;GO:0004553//hydrolase activity, hydrolyzing O-glycosyl compounds;GO:0004757//sepiapterin reductase activity;GO:0008667//2,3-dihydro-2,3-dihydroxybenzoate dehydrogenase activity;GO:0008678//2-deoxy-D-gluconate 3-dehydrogenase activity;GO:0016491//oxidoreductase activity;GO:0016630//protochlorophyllide reductase activity;GO:001…	GO:0000272//polysaccharide catabolic process;GO:0005975//carbohydrate metabolic process;GO:0006633//fatty acid biosynthetic process;GO:0006729//tetrahydrobiopterin biosynthetic process;GO:0015995//chlorophyll biosynthetic process	--
Niben261Chr16g0104002	158	153	152	856	736	619	4.103	3.311	3.907	11.152	11.056	10.224	3.77367	10.8107	1.51842	4.18038e-35	2.22318e-33	LRK10L-1.4	KAG5623637.1 hypothetical protein H5410_008855 [Solanum commersonii]	-	-	-	-	-	GO:0004672//protein kinase activity;GO:0005524//ATP binding;GO:0030247//polysaccharide binding	GO:0006468//protein phosphorylation	--
Niben261Chr06g0693008	573	566	502	505	423	369	50.787	41.831	44.039	22.431	21.701	20.802	45.5523	21.6447	-1.07351	4.33074e-35	2.29702e-33	HIPP07	XP_009761120.1 PREDICTED: neurofilament medium polypeptide-like [Nicotiana sylvestris]	-	-	-	-	-	GO:0005507//copper ion binding;GO:0045340//mercury ion binding;GO:0046872//metal ion binding	GO:0006825//copper ion transport;GO:0015694//mercury ion transport	--
MSTRG.23493	382	462	353	289	271	274	32.715	32.968	29.922	12.41	13.434	14.925	31.8683	13.5897	-1.22961	6.08417e-35	3.20996e-33	PPCK1	PREDICTED: phosphoenolpyruvate carboxylase kinase 1-like [Nicotiana attenuata]	-	-	-	-	-	GO:0004672//protein kinase activity;GO:0032550//purine ribonucleoside binding	GO:0006464//cellular protein modification process;GO:0006796//phosphate-containing compound metabolic process;GO:0010646//regulation of cell communication	--
Niben261Chr17g0947012	6	0	3	454	375	333	0.557	0	0.276	21.125	20.143	19.655	0.277667	20.3077	6.19253	6.17812e-35	3.25522e-33	PNC1	XP_009775854.1 PREDICTED: peroxidase 2-like [Nicotiana sylvestris]	Metabolism;Metabolism;Metabolism	Global and overview maps;Global and overview maps;Biosynthesis of other secondary metabolites	ko01100//Metabolic pathways;ko01110//Biosynthesis of secondary metabolites;ko00940//Phenylpropanoid biosynthesis	K00430;K00430;K00430	-	GO:0004601//peroxidase activity;GO:0020037//heme binding	GO:0006979//response to oxidative stress	--
Niben261Chr07g0318026	61	50	56	440	430	419	3.152	2.158	2.871	11.407	12.851	13.782	2.727	12.68	2.21717	6.67844e-35	3.5142e-33	--	XP_009772277.1 PREDICTED: uncharacterized protein LOC104222703 [Nicotiana sylvestris]	-	-	-	-	-	-	-	--
Niben261Chr19g0531005	224	236	179	1087	831	828	10.002	8.78	7.911	24.342	21.477	23.514	8.89767	23.111	1.37708	8.06507e-35	4.23267e-33	PCKA	XP_009788016.1 PREDICTED: phosphoenolpyruvate carboxykinase [ATP]-like [Nicotiana sylvestris]	Metabolism;Metabolism;Metabolism;Metabolism;Metabolism;Metabolism;Metabolism	Global and overview maps;Global and overview maps;Global and overview maps;Carbohydrate metabolism;Carbohydrate metabolism;Energy metabolism;Carbohydrate metabolism	ko01100//Metabolic pathways;ko01110//Biosynthesis of secondary metabolites;ko01200//Carbon metabolism;ko00010//Glycolysis / Gluconeogenesis;ko00620//Pyruvate metabolism;ko00710//Carbon fixation in photosynthetic organisms;ko00020//Citrate cycle (TCA cycle)	K01610;K01610;K01610;K01610;K01610;K01610;K01610	-	GO:0004612//phosphoenolpyruvate carboxykinase (ATP) activity;GO:0005524//ATP binding	GO:0006094//gluconeogenesis	--
Niben261Chr18g1342001	9	6	2	299	271	249	1.497	0.831	0.329	24.934	26.088	26.339	0.885667	25.787	4.86374	8.58019e-35	4.48531e-33	--	XP_009782318.1 PREDICTED: uncharacterized protein LOC104231083 [Nicotiana sylvestris]	-	-	-	-	-	-	-	--
Niben261Chr03g0122017	8	9	12	302	268	203	1.622	1.521	2.408	30.704	31.454	26.179	1.85033	29.4457	3.9922	1.54696e-34	8.03413e-33	AZI1	XP_018624806.1 14 kDa proline-rich protein DC2.15-like [Nicotiana tomentosiformis]	-	-	-	-	-	-	-	--
Niben261Chr16g0338007	26	28	25	325	289	283	2.187	1.962	2.046	13.718	14.074	15.124	2.065	14.3053	2.79234	1.81513e-34	9.40237e-33	TAP1	XP_016436599.1 PREDICTED: suberization-associated anionic peroxidase-like [Nicotiana tabacum]	Metabolism;Metabolism;Metabolism	Global and overview maps;Global and overview maps;Biosynthesis of other secondary metabolites	ko01100//Metabolic pathways;ko01110//Biosynthesis of secondary metabolites;ko00940//Phenylpropanoid biosynthesis	K00430;K00430;K00430	-	GO:0004601//peroxidase activity;GO:0020037//heme binding	GO:0006979//response to oxidative stress	--
Niben261Chr15g1202001	67	83	58	524	423	402	3.468	3.579	2.946	13.599	12.674	13.247	3.331	13.1733	1.98359	2.12933e-34	1.09871e-32	SQE3	XP_009784486.1 PREDICTED: squalene epoxidase 3-like [Nicotiana sylvestris]	Metabolism;Metabolism;Metabolism;Metabolism	Global and overview maps;Global and overview maps;Metabolism of terpenoids and polyketides;Lipid metabolism	ko01100//Metabolic pathways;ko01110//Biosynthesis of secondary metabolites;ko00909//Sesquiterpenoid and triterpenoid biosynthesis;ko00100//Steroid biosynthesis	K00511;K00511;K00511;K00511	GO:0005575//cellular_component;GO:0005737//cytoplasm;GO:0009331//glycerol-3-phosphate dehydrogenase complex;GO:0009342//glutamate synthase complex (NADPH);GO:0016020//membrane;GO:0016021//integral component of membrane;GO:0031224//intrinsic component of membrane	GO:0000104//succinate dehydrogenase activity;GO:0000166//nucleotide binding;GO:0003674//molecular_function;GO:0003824//catalytic activity;GO:0004148//dihydrolipoyl dehydrogenase activity;GO:0004355//glutamate synthase (NADPH) activity;GO:0004368//glycerol-3-phosphate dehydrogenase (quinone) activity;GO:0004497//monooxygenase activity;GO:0004506//squalene monooxygenase activity;GO:0004729//oxygen-…	GO:0006071//glycerol metabolic process;GO:0006096//glycolytic process;GO:0006099//tricarboxylic acid cycle;GO:0006400//tRNA modification;GO:0006537//glutamate biosynthetic process;GO:0006631//fatty acid metabolic process;GO:0006744//ubiquinone biosynthetic process;GO:0006779//porphyrin-containing compound biosynthetic process;GO:0006805//xenobiotic metabolic process;GO:0006813//potassium ion tran…	--
Niben261Chr19g1148010	254	251	227	1072	1032	873	34.335	28.271	30.371	72.659	80.733	75.056	30.9923	76.1493	1.29692	2.49401e-34	1.28522e-32	At3g22845	XP_016479057.1 PREDICTED: transmembrane emp24 domain-containing protein p24beta3-like [Nicotiana tabacum]	-	-	-	-	-	-	GO:0019835//cytolysis	--
Niben261Chr09g1093021	304	360	306	261	182	170	9.748	9.617	9.691	4.199	3.382	3.474	9.68533	3.685	-1.39414	2.84485e-34	1.46224e-32	ATX5	XP_016470639.1 PREDICTED: histone-lysine N-methyltransferase ATX4-like isoform X2 [Nicotiana tabacum]	-	-	-	-	-	GO:0003677//DNA binding;GO:0005515//protein binding	-	--
Niben261Chr03g0291009	11	17	22	295	253	255	0.441	0.567	0.872	5.925	5.866	6.497	0.626667	6.096	3.28209	6.04395e-34	3.08667e-32	OPT4	XP_009790410.1 PREDICTED: oligopeptide transporter 4 [Nicotiana sylvestris]	-	-	-	-	GO:0005575//cellular_component;GO:0005886//plasma membrane;GO:0005887//integral component of plasma membrane;GO:0016020//membrane;GO:0016021//integral component of membrane;GO:0031224//intrinsic component of membrane;GO:0031226//intrinsic component of plasma membrane;GO:0071944//cell periphery	GO:0003674//molecular_function;GO:0005215//transporter activity;GO:0022857//transmembrane transporter activity;GO:0035673//oligopeptide transmembrane transporter activity;GO:0042887//amide transmembrane transporter activity;GO:1904680//peptide transmembrane transporter activity	GO:0006810//transport;GO:0006857//oligopeptide transport;GO:0008104//protein localization;GO:0008150//biological_process;GO:0009628//response to abiotic stimulus;GO:0015031//protein transport;GO:0015833//peptide transport;GO:0033036//macromolecule localization;GO:0035672//oligopeptide transmembrane transport;GO:0042886//amide transport;GO:0045184//establishment of protein localization;GO:0050896/…	--
Niben261Chr08g1348004	2	8	7	337	242	230	0.061	0.204	0.212	5.178	4.298	4.483	0.159	4.653	4.87106	6.45792e-34	3.29387e-32	GLR2.8	XP_009769252.1 PREDICTED: glutamate receptor 2.8-like [Nicotiana sylvestris]	-	-	-	-	GO:0016020//membrane	GO:0004970//ionotropic glutamate receptor activity;GO:0015276//ligand-gated ion channel activity	-	--
Niben261Chr17g1472011	394	454	455	343	308	301	23.142	22.22	26.452	10.102	10.472	11.245	23.938	10.6063	-1.17438	7.29861e-34	3.71791e-32	--	RZC04654.1 hypothetical protein D0Y65_018989 [Glycine soja]	-	-	-	-	GO:0009522//photosystem I;GO:0016020//membrane;GO:0016021//integral component of membrane	GO:0016758//hexosyltransferase activity;GO:0020037//heme binding	GO:0005975//carbohydrate metabolic process;GO:0009847//spore germination;GO:0015979//photosynthesis;GO:0017003//protein-heme linkage;GO:0017004//cytochrome complex assembly	--
Niben261Chr16g0230006	67	113	78	588	540	432	2.702	3.805	3.114	11.898	12.617	11.084	3.207	11.8663	1.88758	7.36616e-34	3.74753e-32	OsI_03083	KAG5622441.1 hypothetical protein H5410_007659 [Solanum commersonii]	-	-	-	-	GO:0009898//cytoplasmic side of plasma membrane;GO:0043190//ATP-binding cassette (ABC) transporter complex	GO:0005524//ATP binding;GO:0015221//lipopolysaccharide transmembrane transporter activity;GO:0016787//hydrolase activity;GO:0016788//hydrolase activity, acting on ester bonds;GO:0042626//ATPase-coupled transmembrane transporter activity	GO:0006629//lipid metabolic process;GO:0009058//biosynthetic process;GO:0015920//lipopolysaccharide transport;GO:0043215//daunorubicin transport	--
Niben261Chr05g0625003	63	54	61	480	419	367	2.311	1.651	2.215	8.829	8.897	8.563	2.059	8.763	2.08948	7.43145e-34	3.77593e-32	RNR1	XP_009798899.1 PREDICTED: ribonucleoside-diphosphate reductase large subunit [Nicotiana sylvestris]	Metabolism;Metabolism;Metabolism;Metabolism	Global and overview maps;Nucleotide metabolism;Metabolism of other amino acids;Nucleotide metabolism	ko01100//Metabolic pathways;ko00230//Purine metabolism;ko00480//Glutathione metabolism;ko00240//Pyrimidine metabolism	K10807;K10807;K10807;K10807	GO:0005971//ribonucleoside-diphosphate reductase complex	GO:0004748//ribonucleoside-diphosphate reductase activity, thioredoxin disulfide as acceptor;GO:0005524//ATP binding	GO:0006260//DNA replication;GO:0009265//2'-deoxyribonucleotide biosynthetic process	--
Niben261Chr09g1181004	28	32	26	326	299	283	1.978	1.884	1.818	11.549	12.228	12.717	1.89333	12.1647	2.6837	9.10772e-34	4.61003e-32	ENT3	XP_009626442.1 equilibrative nucleotide transporter 3-like isoform X1 [Nicotiana tomentosiformis]	-	-	-	-	GO:0005575//cellular_component;GO:0005886//plasma membrane;GO:0016020//membrane;GO:0016021//integral component of membrane;GO:0031224//intrinsic component of membrane;GO:0071944//cell periphery	GO:0003674//molecular_function;GO:0005215//transporter activity;GO:0005337//nucleoside transmembrane transporter activity;GO:0008504//monoamine transmembrane transporter activity;GO:0015932//nucleobase-containing compound transmembrane transporter activity;GO:0022804//active transmembrane transporter activity;GO:0022857//transmembrane transporter activity;GO:1901505//carbohydrate derivative trans…	GO:0006810//transport;GO:0008150//biological_process;GO:0015844//monoamine transport;GO:0015858//nucleoside transport;GO:0015931//nucleobase-containing compound transport;GO:0051179//localization;GO:0051234//establishment of localization;GO:0055085//transmembrane transport;GO:0071702//organic substance transport;GO:0071705//nitrogen compound transport;GO:1901264//carbohydrate derivative transport…	--
Niben261Chr07g1390008	24	18	34	382	275	291	1.289	0.806	1.808	10.291	8.552	9.944	1.301	9.59567	2.88276	1.06293e-33	5.35301e-32	WRKY6	XP_009776376.1 PREDICTED: probable WRKY transcription factor 31 isoform X2 [Nicotiana sylvestris]	-	-	-	-	GO:0000795//synaptonemal complex;GO:0005575//cellular_component;GO:0005622//intracellular anatomical structure;GO:0005634//nucleus;GO:0043226//organelle;GO:0043227//membrane-bounded organelle;GO:0043229//intracellular organelle;GO:0043231//intracellular membrane-bounded organelle	GO:0001067//transcription regulatory region nucleic acid binding;GO:0003674//molecular_function;GO:0003676//nucleic acid binding;GO:0003677//DNA binding;GO:0003700//DNA-binding transcription factor activity;GO:0005488//binding;GO:0043565//sequence-specific DNA binding;GO:0097159//organic cyclic compound binding;GO:0140110//transcription regulator activity;GO:1901363//heterocyclic compound binding	GO:0000160//phosphorelay signal transduction system;GO:0006139//nucleobase-containing compound metabolic process;GO:0006351//transcription, DNA-templated;GO:0006355//regulation of transcription, DNA-templated;GO:0006725//cellular aromatic compound metabolic process;GO:0006807//nitrogen compound metabolic process;GO:0006950//response to stress;GO:0007130//synaptonemal complex assembly;GO:0007154//…	WRKY
MSTRG.27661	402	507	435	421	327	309	14.034	14.748	15.03	7.369	6.608	6.861	14.604	6.946	-1.07211	1.5473e-33	7.75319e-32	--	-	-	-	-	-	-	-	-	--
Niben261Chr07g1364009	43	60	45	423	367	330	2.536	2.948	2.627	12.508	12.524	12.377	2.70367	12.4697	2.20543	1.64369e-33	8.21555e-32	MRL7	KAH0697207.1 hypothetical protein KY289_014689 [Solanum tuberosum]	-	-	-	-	-	GO:0005509//calcium ion binding;GO:0005515//protein binding	-	--
Niben261Chr12g0028004	26	26	19	293	305	274	1.22	1.016	0.882	6.893	8.282	8.176	1.03933	7.78367	2.90479	1.69005e-33	8.43669e-32	WAKL20	XP_009758536.1 PREDICTED: wall-associated receptor kinase-like 20 [Nicotiana sylvestris]	-	-	-	-	GO:0005575//cellular_component;GO:0005886//plasma membrane;GO:0016020//membrane;GO:0016021//integral component of membrane;GO:0031224//intrinsic component of membrane;GO:0071944//cell periphery	GO:0000166//nucleotide binding;GO:0003674//molecular_function;GO:0003824//catalytic activity;GO:0004672//protein kinase activity;GO:0004674//protein serine/threonine kinase activity;GO:0005102//signaling receptor binding;GO:0005488//binding;GO:0005524//ATP binding;GO:0016301//kinase activity;GO:0016740//transferase activity;GO:0016772//transferase activity, transferring phosphorus-containing grou…	GO:0006464//cellular protein modification process;GO:0006468//protein phosphorylation;GO:0006793//phosphorus metabolic process;GO:0006796//phosphate-containing compound metabolic process;GO:0006807//nitrogen compound metabolic process;GO:0007154//cell communication;GO:0007165//signal transduction;GO:0007166//cell surface receptor signaling pathway;GO:0008150//biological_process;GO:0008152//metabo…	--
Niben261Chr09g0047007	79	121	60	630	494	494	2.462	3.142	1.851	9.844	8.91	9.791	2.485	9.515	1.93696	2.00527e-33	9.98528e-32	--	APY20268.1 AvrPto-interacting protein 1, partial [Nicotiana benthamiana]	-	-	-	-	-	-	-	--
Niben261Chr19g0535004	26	28	15	321	274	257	0.453	0.407	0.259	2.804	2.766	2.848	0.373	2.806	2.91127	2.20444e-33	1.09634e-31	RLK7	XP_016463952.1 PREDICTED: receptor-like protein kinase HAIKU2 [Nicotiana tabacum]	-	-	-	-	GO:0005575//cellular_component;GO:0005886//plasma membrane;GO:0009986//cell surface;GO:0016020//membrane;GO:0016021//integral component of membrane;GO:0031224//intrinsic component of membrane;GO:0071944//cell periphery;GO:0097524//sperm plasma membrane	GO:0000166//nucleotide binding;GO:0001653//peptide receptor activity;GO:0003674//molecular_function;GO:0003824//catalytic activity;GO:0004672//protein kinase activity;GO:0004674//protein serine/threonine kinase activity;GO:0005488//binding;GO:0005515//protein binding;GO:0005524//ATP binding;GO:0008176//tRNA (guanine-N7-)-methyltransferase activity;GO:0008324//cation transmembrane transporter acti…	GO:0000003//reproduction;GO:0002376//immune system process;GO:0003006//developmental process involved in reproduction;GO:0006400//tRNA modification;GO:0006464//cellular protein modification process;GO:0006468//protein phosphorylation;GO:0006793//phosphorus metabolic process;GO:0006796//phosphate-containing compound metabolic process;GO:0006807//nitrogen compound metabolic process;GO:0006812//cati…	--
MSTRG.9486	118	139	117	648	639	574	10.49	10.296	10.295	28.885	32.881	32.455	10.3603	31.407	1.60002	2.24607e-33	1.11565e-31	HSFB2C	PREDICTED: heat stress transcription factor B-3-like [Nicotiana sylvestris]	-	-	-	-	GO:0043231//intracellular membrane-bounded organelle	GO:0003677//DNA binding	GO:0006950//response to stress;GO:0009404//toxin metabolic process;GO:0010038//response to metal ion;GO:0010468//regulation of gene expression;GO:0034645//cellular macromolecule biosynthetic process	--
Niben261Chr19g0319012	408	552	470	442	358	343	88.162	99.387	100.521	47.89	44.777	47.14	96.0233	46.6023	-1.04298	4.14086e-33	2.03653e-31	HMGB2	XP_016435049.1 PREDICTED: HMG1/2-like protein [Nicotiana tabacum]	-	-	-	-	-	-	-	--
Niben261Chr01g0032001	63	102	94	541	523	472	3.229	4.355	4.768	13.901	15.518	15.384	4.11733	14.9343	1.85885	1.89853e-32	9.23475e-31	PCRK1	XP_009764511.1 PREDICTED: probable receptor-like protein kinase At5g47070 isoform X2 [Nicotiana sylvestris]	-	-	-	-	-	GO:0004672//protein kinase activity;GO:0005524//ATP binding;GO:0016722//oxidoreductase activity, acting on metal ions;GO:0051539//4 iron, 4 sulfur cluster binding	GO:0006468//protein phosphorylation;GO:0009058//biosynthetic process;GO:0009236//cobalamin biosynthetic process;GO:0032363//FMN catabolic process	--
Niben261Chr16g0352004	64	62	46	460	370	412	2.875	2.321	2.045	10.361	9.632	11.779	2.41367	10.5907	2.1335	2.19774e-32	1.06641e-30	CRK29	XP_009768670.1 PREDICTED: putative receptor-like protein kinase At4g00960 [Nicotiana sylvestris]	-	-	-	-	GO:0016021//integral component of membrane	GO:0004222//metalloendopeptidase activity;GO:0004672//protein kinase activity;GO:0005524//ATP binding	GO:0000910//cytokinesis;GO:0006468//protein phosphorylation	--
Niben261Chr07g1417001	222	195	199	114	83	68	13.144	9.62	11.688	3.39	2.851	2.567	11.484	2.936	-1.9677	2.51707e-32	1.2184e-30	POX1	XP_019246418.1 PREDICTED: proline dehydrogenase 2, mitochondrial-like [Nicotiana attenuata]	Metabolism;Metabolism;Metabolism	Global and overview maps;Global and overview maps;Amino acid metabolism	ko01100//Metabolic pathways;ko01110//Biosynthesis of secondary metabolites;ko00330//Arginine and proline metabolism	K00318;K00318;K00318	-	-	-	--
Niben261Chr07g1133021	80	82	77	563	432	425	2.658	2.27	2.532	9.387	8.316	8.98	2.48667	8.89433	1.83867	3.64002e-32	1.7577e-30	LRK10L-1.4	KAG5623637.1 hypothetical protein H5410_008855 [Solanum commersonii]	-	-	-	-	-	GO:0004672//protein kinase activity;GO:0005524//ATP binding;GO:0030247//polysaccharide binding	GO:0006468//protein phosphorylation	--
Niben261Chr06g0606002	8	8	5	281	237	196	1.161	0.967	0.718	20.446	19.907	18.09	0.948667	19.481	4.36002	3.77607e-32	1.81899e-30	NRT3.1	XP_009798083.1 PREDICTED: high-affinity nitrate transporter-activating protein 2.1-like [Nicotiana sylvestris]	-	-	-	-	-	GO:2001070//starch binding	GO:0010167//response to nitrate;GO:0015706//nitrate transport	--
MSTRG.26214	128	215	146	57	47	58	20.952	29.354	23.693	4.675	4.439	6.045	24.6663	5.053	-2.28733	4.00561e-32	1.92723e-30	--	Retrovirus-related Pol polyprotein from transposon RE1 [Glycine soja]	-	-	-	-	-	-	-	--
Niben261Chr11g0936015	31	60	50	424	361	323	1.196	1.93	1.91	8.206	8.065	7.929	1.67867	8.06667	2.26466	4.69005e-32	2.24301e-30	--	XP_009780552.1 PREDICTED: uncharacterized protein LOC104229595 [Nicotiana sylvestris]	-	-	-	-	GO:0005575//cellular_component;GO:0005622//intracellular anatomical structure;GO:0005737//cytoplasm	GO:0003674//molecular_function;GO:0003824//catalytic activity;GO:0005515//protein binding;GO:0009055//electron transfer activity;GO:0015035//protein-disulfide reductase activity;GO:0015036//disulfide oxidoreductase activity;GO:0016491//oxidoreductase activity;GO:0016667//oxidoreductase activity, acting on a sulfur group of donors	GO:0006091//generation of precursor metabolites and energy;GO:0006749//glutathione metabolic process;GO:0008150//biological_process;GO:0008152//metabolic process;GO:0009987//cellular process;GO:0019725//cellular homeostasis;GO:0022900//electron transport chain;GO:0035556//intracellular signal transduction;GO:0042592//homeostatic process;GO:0044237//cellular metabolic process;GO:0045454//cell redo…	--
Niben261Chr12g0268002	138	193	171	866	690	653	7.537	8.783	9.244	23.715	21.813	22.685	8.52133	22.7377	1.41593	4.85195e-32	2.31766e-30	At5g02620	XP_009776901.1 PREDICTED: ankyrin repeat-containing protein At5g02620-like [Nicotiana sylvestris]	-	-	-	-	GO:0005575//cellular_component;GO:0005622//intracellular anatomical structure;GO:0005737//cytoplasm;GO:0005783//endoplasmic reticulum;GO:0005886//plasma membrane;GO:0012505//endomembrane system;GO:0016020//membrane;GO:0016021//integral component of membrane;GO:0031224//intrinsic component of membrane;GO:0043226//organelle;GO:0043227//membrane-bounded organelle;GO:0043229//intracellular organelle;…	GO:0005515//protein binding;GO:0008508//bile acid:sodium symporter activity;GO:0046873//metal ion transmembrane transporter activity	GO:0015721//bile acid and bile salt transport;GO:0030001//metal ion transport;GO:0055085//transmembrane transport	--
Niben261Chr17g0856014	236	265	235	175	112	106	12.852	12.033	12.639	4.767	3.516	3.668	12.508	3.98367	-1.65068	5.28205e-32	2.51709e-30	HIPP32	XP_019236485.1 PREDICTED: heavy metal-associated isoprenylated plant protein 32-like [Nicotiana attenuata]	-	-	-	-	-	GO:0005507//copper ion binding;GO:0045340//mercury ion binding;GO:0046872//metal ion binding	GO:0006825//copper ion transport;GO:0015694//mercury ion transport	--
Niben261Chr04g0115003	370	425	414	317	301	279	23.863	22.839	26.428	10.26	11.237	11.445	24.3767	10.9807	-1.15054	8.42315e-32	3.99959e-30	PUB9	XP_009761949.1 PREDICTED: U-box domain-containing protein 9 [Nicotiana sylvestris]	-	-	-	-	GO:0000109//nucleotide-excision repair complex;GO:0005575//cellular_component;GO:0005622//intracellular anatomical structure;GO:0005634//nucleus;GO:0005737//cytoplasm;GO:0005886//plasma membrane;GO:0016020//membrane;GO:0043226//organelle;GO:0043227//membrane-bounded organelle;GO:0043229//intracellular organelle;GO:0043231//intracellular membrane-bounded organelle;GO:0071944//cell periphery	GO:0003674//molecular_function;GO:0003824//catalytic activity;GO:0004842//ubiquitin-protein transferase activity;GO:0005102//signaling receptor binding;GO:0005488//binding;GO:0005515//protein binding;GO:0008270//zinc ion binding;GO:0016740//transferase activity;GO:0019787//ubiquitin-like protein transferase activity;GO:0033612//receptor serine/threonine kinase binding;GO:0070696//transmembrane re…	GO:0001101//response to acid chemical;GO:0006289//nucleotide-excision repair;GO:0006464//cellular protein modification process;GO:0006807//nitrogen compound metabolic process;GO:0007154//cell communication;GO:0007165//signal transduction;GO:0008150//biological_process;GO:0008152//metabolic process;GO:0009719//response to endogenous stimulus;GO:0009725//response to hormone;GO:0009737//response to …	--
Niben261Chr09g0821019	185	271	171	937	905	800	14.043	17.14	12.883	35.66	39.764	38.601	14.6887	38.0083	1.37161	1.17954e-31	5.58091e-30	RPL3	XP_009786904.1 PREDICTED: 60S ribosomal protein L3 [Nicotiana sylvestris]	Genetic Information Processing	Translation	ko03010//Ribosome	K02925	GO:0005840//ribosome;GO:0022625//cytosolic large ribosomal subunit	GO:0003735//structural constituent of ribosome	GO:0006412//translation	--
Niben261Chr01g0648001	82	113	81	616	495	423	5.1	5.856	4.986	19.209	17.819	16.732	5.314	17.92	1.7537	1.4249e-31	6.7179e-30	ZOG1	UHH90505.1 UDP-glycosyltransferase [Nicotiana benthamiana]	Metabolism;Metabolism	Global and overview maps;Metabolism of terpenoids and polyketides	ko01110//Biosynthesis of secondary metabolites;ko00908//Zeatin biosynthesis	K13495;K13495	-	GO:0008194//UDP-glycosyltransferase activity;GO:0016758//hexosyltransferase activity	-	--
Niben261Chr16g0545001	270	297	251	182	167	161	53.568	49.231	49.304	18.173	19.174	20.302	50.701	19.2163	-1.39968	2.5918e-31	1.21763e-29	UBC10	XP_012470499.1 PREDICTED: ubiquitin-conjugating enzyme E2-17 kDa [Gossypium raimondii]	Genetic Information Processing;Genetic Information Processing	Folding, sorting and degradation;Folding, sorting and degradation	ko04141//Protein processing in endoplasmic reticulum;ko04120//Ubiquitin mediated proteolysis	K06689;K06689	-	GO:0005515//protein binding	GO:0006464//cellular protein modification process;GO:0015031//protein transport	--
Niben261Chr06g1164013	7	12	12	283	200	217	0.457	0.653	0.776	9.273	7.565	9.019	0.628667	8.619	3.77715	2.8306e-31	1.32513e-29	SARD1	XP_016512977.1 PREDICTED: protein SAR DEFICIENT 1-like [Nicotiana tabacum]	-	-	-	-	-	GO:0005516//calmodulin binding	-	--
Niben261Chr19g0843004	200	312	231	1051	953	885	14.728	19.168	16.835	38.818	40.641	41.461	16.9103	40.3067	1.25311	4.25815e-31	1.98412e-29	--	XP_019223342.1 PREDICTED: uncharacterized protein LOC109205121 [Nicotiana attenuata]	-	-	-	-	-	-	-	--
Niben261Chr16g0398021	3	6	7	253	248	214	0.221	0.368	0.51	9.342	10.571	10.023	0.366333	9.97867	4.76762	4.36472e-31	2.02903e-29	ATL6	XP_009596373.1 E3 ubiquitin-protein ligase ATL31-like [Nicotiana tomentosiformis]	-	-	-	-	GO:0000109//nucleotide-excision repair complex;GO:0005680//anaphase-promoting complex	GO:0008270//zinc ion binding;GO:0046872//metal ion binding;GO:0061630//ubiquitin protein ligase activity;GO:0097602//cullin family protein binding	GO:0006289//nucleotide-excision repair;GO:0031145//anaphase-promoting complex-dependent catabolic process	--
Niben261Chr11g0498002	165	172	146	782	693	620	12.493	10.851	10.941	29.687	30.37	29.856	11.4283	29.971	1.39095	4.48126e-31	2.08078e-29	At1g47710	XP_009777179.1 PREDICTED: serpin-ZX [Nicotiana sylvestris]	-	-	-	-	-	-	-	--
Niben261Chr12g0629011	5	8	14	283	200	216	0.197	0.263	0.546	5.587	4.563	5.415	0.335333	5.18833	3.9516	5.96181e-31	2.75862e-29	At4g27290	XP_016451606.1 PREDICTED: G-type lectin S-receptor-like serine/threonine-protein kinase At4g27290 isoform X1 [Nicotiana tabacum]	-	-	-	-	-	GO:0004672//protein kinase activity;GO:0004674//protein serine/threonine kinase activity;GO:0005524//ATP binding	GO:0006468//protein phosphorylation;GO:0048544//recognition of pollen	--
Niben261Chr19g0319003	64	77	69	536	411	362	3.827	3.853	4.101	16.131	14.277	13.825	3.927	14.7443	1.90866	6.88933e-31	3.1841e-29	DTX40	XP_016489458.1 PREDICTED: protein DETOXIFICATION 40-like isoform X1 [Nicotiana tabacum]	-	-	-	-	GO:0016020//membrane	GO:0015297//antiporter activity;GO:0042910//xenobiotic transmembrane transporter activity	GO:0006855//xenobiotic transmembrane transport;GO:0055085//transmembrane transport	--
Niben261Chr12g0140008	438	477	478	1674	1531	1536	17.358	15.751	18.749	33.27	35.119	38.708	17.286	35.699	1.04628	7.7345e-31	3.57058e-29	GDPDL4	XP_019224116.1 PREDICTED: glycerophosphodiester phosphodiesterase GDPDL3-like [Nicotiana attenuata]	-	-	-	-	-	GO:0008081//phosphoric diester hydrolase activity	GO:0006629//lipid metabolic process	--
Niben261Chr12g1301004	271	342	274	1181	1044	907	11.283	11.865	11.292	24.648	25.161	24.019	11.48	24.6093	1.10008	8.97647e-31	4.13914e-29	FPP	XP_019259100.1 PREDICTED: filament-like plant protein 3 [Nicotiana attenuata]	-	-	-	-	GO:0005575//cellular_component;GO:0005622//intracellular anatomical structure;GO:0005737//cytoplasm;GO:0031410//cytoplasmic vesicle;GO:0031982//vesicle;GO:0043226//organelle;GO:0043227//membrane-bounded organelle;GO:0043229//intracellular organelle;GO:0097708//intracellular vesicle	GO:0003674//molecular_function;GO:0004674//protein serine/threonine kinase activity;GO:0005488//binding;GO:0005515//protein binding;GO:0005524//ATP binding;GO:0030674//protein-macromolecule adaptor activity;GO:0060090//molecular adaptor activity	GO:0006468//protein phosphorylation;GO:0007059//chromosome segregation;GO:0008150//biological_process;GO:0030261//chromosome condensation;GO:0032879//regulation of localization;GO:0032880//regulation of protein localization;GO:0050789//regulation of biological process;GO:0051607//defense response to virus;GO:0060178//regulation of exocyst localization;GO:0060341//regulation of cellular localizati…	--
MSTRG.11145	1	1	1	1615	1378	1279	0.052	0.043	0.052	42.205	41.571	42.397	0.049	42.0577	9.74537	9.10002e-31	4.19126e-29	CYP71D20	5-epiaristolochene 1,3-dihydroxylase [Nicotiana tomentosiformis]	Metabolism	Metabolism of terpenoids and polyketides	ko00909//Sesquiterpenoid and triterpenoid biosynthesis	K15805	GO:0031224//intrinsic component of membrane	GO:0016491//oxidoreductase activity;GO:0046906//tetrapyrrole binding;GO:0046914//transition metal ion binding	-	--
Niben261Chr15g1520003	27	39	38	349	283	306	0.566	0.682	0.789	3.669	3.437	4.083	0.679	3.72967	2.45756	1.03108e-30	4.73798e-29	At4g02110	XP_009790562.1 PREDICTED: BRCT domain-containing protein At4g02110-like [Nicotiana sylvestris]	Genetic Information Processing	Replication and repair	ko03440//Homologous recombination	K10728	-	-	-	--
Niben261Chr15g1198013	97	125	92	649	530	446	2.821	3.029	2.634	9.467	8.924	8.244	2.828	8.87833	1.65051	1.19936e-30	5.50492e-29	ACA2	XP_019262448.1 PREDICTED: calcium-transporting ATPase 2, plasma membrane-type-like [Nicotiana attenuata]	-	-	-	-	GO:0031004//potassium ion-transporting ATPase complex	GO:0005375//copper ion transmembrane transporter activity;GO:0005388//P-type calcium transporter activity;GO:0005516//calmodulin binding;GO:0008556//P-type potassium transmembrane transporter activity;GO:0008967//phosphoglycolate phosphatase activity;GO:0015434//ABC-type cadmium transporter activity;GO:0015444//P-type magnesium transporter activity;GO:0016787//hydrolase activity;GO:0042625//ATPas…	GO:0006545//glycine biosynthetic process;GO:0006564//L-serine biosynthetic process;GO:0006813//potassium ion transport;GO:0006816//calcium ion transport;GO:0006825//copper ion transport;GO:0008152//metabolic process;GO:0015691//cadmium ion transport;GO:0015693//magnesium ion transport;GO:0030001//metal ion transport	--
Niben261Chr17g1498005	8	10	13	264	202	211	0.759	0.791	1.221	12.56	11.094	12.733	0.923667	12.129	3.71494	1.26928e-30	5.81916e-29	ATL21A	XP_009599593.1 rust resistance kinase Lr10-like [Nicotiana tomentosiformis]	-	-	-	-	-	GO:0004672//protein kinase activity;GO:0005524//ATP binding;GO:0030247//polysaccharide binding	GO:0006468//protein phosphorylation	--
Niben261Chr09g1019011	358	508	407	369	328	300	43.794	51.779	49.278	22.634	23.225	23.341	48.2837	23.0667	-1.06573	1.56836e-30	7.18204e-29	AHP1	XP_016494193.1 PREDICTED: histidine-containing phosphotransfer protein 1-like [Nicotiana tabacum]	Environmental Information Processing	Signal transduction	ko04075//Plant hormone signal transduction	K14490	GO:0005575//cellular_component;GO:0005622//intracellular anatomical structure;GO:0005634//nucleus;GO:0005737//cytoplasm;GO:0005829//cytosol;GO:0009345//glycine-tRNA ligase complex;GO:0016020//membrane;GO:0043226//organelle;GO:0043227//membrane-bounded organelle;GO:0043229//intracellular organelle;GO:0043231//intracellular membrane-bounded organelle	GO:0000156//phosphorelay response regulator activity;GO:0003674//molecular_function;GO:0003677//DNA binding;GO:0003779//actin binding;GO:0003824//catalytic activity;GO:0004672//protein kinase activity;GO:0004673//protein histidine kinase activity;GO:0004820//glycine-tRNA ligase activity;GO:0005488//binding;GO:0005506//iron ion binding;GO:0005515//protein binding;GO:0005524//ATP binding;GO:0009927…	GO:0000160//phosphorelay signal transduction system;GO:0006355//regulation of transcription, DNA-templated;GO:0006426//glycyl-tRNA aminoacylation;GO:0006464//cellular protein modification process;GO:0006468//protein phosphorylation;GO:0006793//phosphorus metabolic process;GO:0006796//phosphate-containing compound metabolic process;GO:0006807//nitrogen compound metabolic process;GO:0007154//cell c…	--
Niben261Chr07g1087016	105	172	120	48	32	36	18.072	24.667	20.442	4.142	3.188	3.941	21.0603	3.757	-2.48688	1.68445e-30	7.70483e-29	--	XP_019240604.1 PREDICTED: abscisic acid and environmental stress-inducible protein TAS14-like [Nicotiana attenuata]	-	-	-	-	GO:0005575//cellular_component;GO:0005622//intracellular anatomical structure;GO:0005737//cytoplasm;GO:0005829//cytosol	-	GO:0001101//response to acid chemical;GO:0006950//response to stress;GO:0008150//biological_process;GO:0009266//response to temperature stimulus;GO:0009409//response to cold;GO:0009414//response to water deprivation;GO:0009415//response to water;GO:0009628//response to abiotic stimulus;GO:0009631//cold acclimation;GO:0009719//response to endogenous stimulus;GO:0009725//response to hormone;GO:0009…	--
Niben261Chr13g0018004	6	12	24	281	249	214	0.911	1.518	3.606	21.39	21.88	20.663	2.01167	21.311	3.40514	2.88031e-30	1.30699e-28	DIR21	BAF02555.1 hypothetical protein [Nicotiana benthamiana]	-	-	-	-	-	-	-	--
Niben261Chr06g0445002	59	77	67	475	378	420	1.19	1.301	1.345	4.829	4.436	5.416	1.27867	4.89367	1.93628	3.63152e-30	1.64226e-28	ABCG36	BAR94051.1 PDR-type ACB transporter [Nicotiana benthamiana]	-	-	-	-	GO:0005575//cellular_component;GO:0005887//integral component of plasma membrane;GO:0009380//excinuclease repair complex;GO:0009898//cytoplasmic side of plasma membrane;GO:0016020//membrane;GO:0016021//integral component of membrane;GO:0043190//ATP-binding cassette (ABC) transporter complex;GO:0055051//ATP-binding cassette (ABC) transporter complex, integrated substrate binding;GO:0055052//ATP-bi…	GO:0003674//molecular_function;GO:0003924//GTPase activity;GO:0005260//intracellularly ATP-gated chloride channel activity;GO:0005319//lipid transporter activity;GO:0005524//ATP binding;GO:0005525//GTP binding;GO:0009381//excinuclease ABC activity;GO:0015220//choline transmembrane transporter activity;GO:0015221//lipopolysaccharide transmembrane transporter activity;GO:0015412//ABC-type molybdate…	GO:0000910//cytokinesis;GO:0006289//nucleotide-excision repair;GO:0006576//cellular biogenic amine metabolic process;GO:0006810//transport;GO:0006817//phosphate ion transport;GO:0006824//cobalt ion transport;GO:0006855//xenobiotic transmembrane transport;GO:0006869//lipid transport;GO:0007601//visual perception;GO:0008150//biological_process;GO:0008272//sulfate transport;GO:0015675//nickel cation…	--
Niben261Chr05g1363005	194	208	174	912	747	677	12.142	10.847	10.779	28.62	27.061	26.949	11.256	27.5433	1.29101	3.68367e-30	1.66207e-28	ACS1	XP_009791163.1 PREDICTED: 1-aminocyclopropane-1-carboxylate synthase-like [Nicotiana sylvestris]	Metabolism;Metabolism;Environmental Information Processing;Metabolism	Global and overview maps;Global and overview maps;Signal transduction;Amino acid metabolism	ko01100//Metabolic pathways;ko01110//Biosynthesis of secondary metabolites;ko04016//MAPK signaling pathway - plant;ko00270//Cysteine and methionine metabolism	K20772;K20772;K20772;K20772	GO:0005737//cytoplasm	GO:0003824//catalytic activity;GO:0004400//histidinol-phosphate transaminase activity;GO:0004838//L-tyrosine:2-oxoglutarate aminotransferase activity;GO:0009016//succinyldiaminopimelate transaminase activity;GO:0016835//carbon-oxygen lyase activity;GO:0030170//pyridoxal phosphate binding;GO:0047688//aspartate 4-decarboxylase activity;GO:0048472//threonine-phosphate decarboxylase activity	GO:0000105//histidine biosynthetic process;GO:0006531//aspartate metabolic process;GO:0006559//L-phenylalanine catabolic process;GO:0006572//tyrosine catabolic process;GO:0008652//cellular amino acid biosynthetic process;GO:0009058//biosynthetic process;GO:0009236//cobalamin biosynthetic process;GO:0019346//transsulfuration;GO:0019877//diaminopimelate biosynthetic process;GO:0042398//cellular mod…	--
Niben261Chr07g1409013	79	120	118	653	534	478	3.615	4.575	5.344	14.981	14.143	13.91	4.51133	14.3447	1.66889	5.39112e-30	2.42698e-28	LYK4	XP_019224379.1 PREDICTED: lysM domain receptor-like kinase 4 [Nicotiana attenuata]	-	-	-	-	GO:0005575//cellular_component;GO:0005886//plasma membrane;GO:0016020//membrane;GO:0016021//integral component of membrane;GO:0031224//intrinsic component of membrane;GO:0071944//cell periphery	GO:0000166//nucleotide binding;GO:0003674//molecular_function;GO:0003824//catalytic activity;GO:0004672//protein kinase activity;GO:0004674//protein serine/threonine kinase activity;GO:0004675//transmembrane receptor protein serine/threonine kinase activity;GO:0004888//transmembrane signaling receptor activity;GO:0005488//binding;GO:0005524//ATP binding;GO:0008061//chitin binding;GO:0016301//kina…	GO:0002237//response to molecule of bacterial origin;GO:0002376//immune system process;GO:0006464//cellular protein modification process;GO:0006468//protein phosphorylation;GO:0006793//phosphorus metabolic process;GO:0006796//phosphate-containing compound metabolic process;GO:0006807//nitrogen compound metabolic process;GO:0006950//response to stress;GO:0006952//defense response;GO:0006955//immun…	--
Niben261Chr08g0138001	172	207	159	911	702	643	11.678	11.711	10.685	31.015	27.589	27.768	11.358	28.7907	1.34189	5.98739e-30	2.69237e-28	HST	XP_019231925.1 PREDICTED: shikimate O-hydroxycinnamoyltransferase [Nicotiana attenuata]	Metabolism;Metabolism;Metabolism;Metabolism;Metabolism	Global and overview maps;Global and overview maps;Biosynthesis of other secondary metabolites;Biosynthesis of other secondary metabolites;Biosynthesis of other secondary metabolites	ko01100//Metabolic pathways;ko01110//Biosynthesis of secondary metabolites;ko00940//Phenylpropanoid biosynthesis;ko00941//Flavonoid biosynthesis;ko00945//Stilbenoid, diarylheptanoid and gingerol biosynthesis	K13065;K13065;K13065;K13065;K13065	-	GO:0016747//acyltransferase activity, transferring groups other than amino-acyl groups	-	--
Niben261Chr14g1200006	176	205	158	97	47	69	20.039	19.449	17.806	5.538	3.098	4.997	19.098	4.54433	-2.07128	6.8446e-30	3.07437e-28	--	XP_009786711.1 PREDICTED: uncharacterized protein LOC104234775 [Nicotiana sylvestris]	-	-	-	-	-	-	-	--
Niben261Chr11g0729001	8	8	4	243	200	208	0.834	0.695	0.413	12.701	12.067	13.79	0.647333	12.8527	4.31142	1.06812e-29	4.77285e-28	--	NP_001313065.1 uncharacterized protein LOC107824547 [Nicotiana tabacum]	-	-	-	-	GO:0005783//endoplasmic reticulum	GO:0015385//sodium:proton antiporter activity	GO:0006814//sodium ion transport	--
Niben261Chr17g0115013	15	29	6	807	636	589	1.159	1.868	0.459	31.276	28.454	28.956	1.162	29.562	4.66906	1.06859e-29	4.77285e-28	UGT9	UHH90491.1 UDP-glycosyltransferase [Nicotiana benthamiana]	-	-	-	-	-	GO:0008194//UDP-glycosyltransferase activity;GO:0016758//hexosyltransferase activity	-	--
MSTRG.37827	380	382	303	285	236	229	42.236	35.39	33.368	15.878	15.19	16.177	36.998	15.7483	-1.23225	1.12059e-29	4.99954e-28	UGT89B1	UDP-glycosyltransferase [Nicotiana benthamiana]	-	-	-	-	-	GO:0035251//UDP-glucosyltransferase activity	-	--
Niben261Chr05g0362015	107	119	92	599	509	470	6.697	6.206	5.699	18.784	18.456	18.698	6.20067	18.646	1.58837	1.1482e-29	5.11701e-28	SCPL42	XP_009798650.1 PREDICTED: serine carboxypeptidase-like 42 isoform X1 [Nicotiana sylvestris]	-	-	-	-	GO:0005575//cellular_component;GO:0005576//extracellular region;GO:0005618//cell wall;GO:0030312//external encapsulating structure;GO:0071944//cell periphery	GO:0003674//molecular_function;GO:0003824//catalytic activity;GO:0004180//carboxypeptidase activity;GO:0004185//serine-type carboxypeptidase activity;GO:0008233//peptidase activity;GO:0008236//serine-type peptidase activity;GO:0008238//exopeptidase activity;GO:0016787//hydrolase activity;GO:0017171//serine hydrolase activity;GO:0070008//serine-type exopeptidase activity;GO:0140096//catalytic acti…	GO:0006508//proteolysis;GO:0006807//nitrogen compound metabolic process;GO:0008150//biological_process;GO:0008152//metabolic process;GO:0009056//catabolic process;GO:0009057//macromolecule catabolic process;GO:0009987//cellular process;GO:0019538//protein metabolic process;GO:0030163//protein catabolic process;GO:0043170//macromolecule metabolic process;GO:0044237//cellular metabolic process;GO:0…	--
Niben261Chr03g0913009	4	4	11	268	204	193	0.658	0.548	1.791	22.101	19.42	20.188	0.999	20.5697	4.36389	1.38397e-29	6.16082e-28	PCR2	XP_016491988.1 PREDICTED: protein PLANT CADMIUM RESISTANCE 2-like [Nicotiana tabacum]	-	-	-	-	-	-	-	--
Niben261Chr10g0426016	81	117	97	614	482	441	4.894	5.89	5.8	18.6	16.855	16.946	5.528	17.467	1.6598	1.49016e-29	6.62615e-28	LYM2	XP_019252682.1 PREDICTED: lysM domain-containing GPI-anchored protein 2 [Nicotiana attenuata]	-	-	-	-	GO:0005575//cellular_component;GO:0005886//plasma membrane;GO:0005911//cell-cell junction;GO:0009506//plasmodesma;GO:0016020//membrane;GO:0019867//outer membrane;GO:0030054//cell junction;GO:0031224//intrinsic component of membrane;GO:0031225//anchored component of membrane;GO:0031226//intrinsic component of plasma membrane;GO:0046658//anchored component of plasma membrane;GO:0055044//symplast;GO…	GO:0000150//DNA strand exchange activity;GO:0003674//molecular_function;GO:0003677//DNA binding;GO:0003700//DNA-binding transcription factor activity;GO:0004553//hydrolase activity, hydrolyzing O-glycosyl compounds;GO:0004803//transposase activity;GO:0005044//scavenger receptor activity;GO:0005488//binding;GO:0008061//chitin binding;GO:0043565//sequence-specific DNA binding;GO:0097367//carbohydra…	GO:0006310//DNA recombination;GO:0006313//transposition, DNA-mediated;GO:0006355//regulation of transcription, DNA-templated;GO:0006898//receptor-mediated endocytosis;GO:0006950//response to stress;GO:0006952//defense response;GO:0008150//biological_process;GO:0009254//peptidoglycan turnover;GO:0030436//asexual sporulation;GO:0050896//response to stimulus	--
Niben261Chr16g0344005	258	310	243	1077	973	853	38.012	37.999	35.423	79.567	82.915	79.862	37.1447	80.7813	1.12087	1.57485e-29	6.99491e-28	At4g27270	BAK53859.1 quinone reductase, partial [Nicotiana benthamiana]	Metabolism;Metabolism;Metabolism	Global and overview maps;Global and overview maps;Metabolism of cofactors and vitamins	ko01100//Metabolic pathways;ko01110//Biosynthesis of secondary metabolites;ko00130//Ubiquinone and other terpenoid-quinone biosynthesis	K03809;K03809;K03809	-	GO:0003955//NAD(P)H dehydrogenase (quinone) activity;GO:0009055//electron transfer activity;GO:0010181//FMN binding;GO:0016491//oxidoreductase activity	-	--
Niben261Chr04g0203004	246	357	274	1177	993	957	14.284	17.301	15.758	34.315	33.443	35.413	15.781	34.3903	1.12381	1.66474e-29	7.38597e-28	At4g26390	XP_009757909.1 PREDICTED: pyruvate kinase, cytosolic isozyme [Nicotiana sylvestris]	Metabolism;Metabolism;Metabolism;Metabolism;Metabolism;Metabolism	Global and overview maps;Global and overview maps;Global and overview maps;Global and overview maps;Carbohydrate metabolism;Carbohydrate metabolism	ko01100//Metabolic pathways;ko01110//Biosynthesis of secondary metabolites;ko01200//Carbon metabolism;ko01230//Biosynthesis of amino acids;ko00010//Glycolysis / Gluconeogenesis;ko00620//Pyruvate metabolism	K00873;K00873;K00873;K00873;K00873;K00873	GO:0005575//cellular_component;GO:0005622//intracellular anatomical structure;GO:0005737//cytoplasm	GO:0000166//nucleotide binding;GO:0000287//magnesium ion binding;GO:0003674//molecular_function;GO:0003824//catalytic activity;GO:0004743//pyruvate kinase activity;GO:0005488//binding;GO:0005524//ATP binding;GO:0016301//kinase activity;GO:0016740//transferase activity;GO:0016772//transferase activity, transferring phosphorus-containing groups;GO:0016773//phosphotransferase activity, alcohol group…	GO:0005975//carbohydrate metabolic process;GO:0006082//organic acid metabolic process;GO:0006090//pyruvate metabolic process;GO:0006091//generation of precursor metabolites and energy;GO:0006096//glycolytic process;GO:0006139//nucleobase-containing compound metabolic process;GO:0006163//purine nucleotide metabolic process;GO:0006164//purine nucleotide biosynthetic process;GO:0006165//nucleoside d…	--
Niben261Chr02g0738001	83	90	64	523	438	385	7.101	6.416	5.42	22.437	21.674	20.967	6.31233	21.6927	1.78096	2.98686e-29	1.31349e-27	Os09g0533100	XP_009792509.1 PREDICTED: pantothenate kinase 1 [Nicotiana sylvestris]	Metabolism;Metabolism	Global and overview maps;Metabolism of cofactors and vitamins	ko01100//Metabolic pathways;ko00770//Pantothenate and CoA biosynthesis	K09680;K09680	GO:0005575//cellular_component;GO:0005622//intracellular anatomical structure;GO:0005737//cytoplasm;GO:0005829//cytosol;GO:0005856//cytoskeleton;GO:0005885//Arp2/3 protein complex	GO:0000166//nucleotide binding;GO:0003674//molecular_function;GO:0003824//catalytic activity;GO:0004594//pantothenate kinase activity;GO:0005488//binding;GO:0005524//ATP binding;GO:0016301//kinase activity;GO:0016740//transferase activity;GO:0016772//transferase activity, transferring phosphorus-containing groups;GO:0016773//phosphotransferase activity, alcohol group as acceptor;GO:0017076//purin…	GO:0006085//acetyl-CoA biosynthetic process;GO:0006139//nucleobase-containing compound metabolic process;GO:0006163//purine nucleotide metabolic process;GO:0006164//purine nucleotide biosynthetic process;GO:0006725//cellular aromatic compound metabolic process;GO:0006753//nucleoside phosphate metabolic process;GO:0006793//phosphorus metabolic process;GO:0006796//phosphate-containing compound meta…	--
Niben261Scf00054g0000006	18	10	2	2538	2177	2091	2.55	1.18	0.28	180.255	178.485	188.376	1.33667	182.372	7.0921	3.21396e-29	1.41025e-27	WIN1	XP_009610436.1 wound-induced protein WIN1 [Nicotiana tomentosiformis]	-	-	-	-	GO:0005575//cellular_component;GO:0005622//intracellular anatomical structure;GO:0005737//cytoplasm;GO:0005773//vacuole;GO:0043226//organelle;GO:0043227//membrane-bounded organelle;GO:0043229//intracellular organelle;GO:0043231//intracellular membrane-bounded organelle	GO:0003674//molecular_function;GO:0003824//catalytic activity;GO:0004518//nuclease activity;GO:0004540//ribonuclease activity;GO:0005488//binding;GO:0008061//chitin binding;GO:0016787//hydrolase activity;GO:0016788//hydrolase activity, acting on ester bonds;GO:0097367//carbohydrate derivative binding;GO:0140098//catalytic activity, acting on RNA	GO:0001906//cell killing;GO:0002376//immune system process;GO:0006139//nucleobase-containing compound metabolic process;GO:0006725//cellular aromatic compound metabolic process;GO:0006807//nitrogen compound metabolic process;GO:0006950//response to stress;GO:0006952//defense response;GO:0006955//immune response;GO:0006970//response to osmotic stress;GO:0008150//biological_process;GO:0008152//meta…	--
Niben261Chr10g0373006	45	51	19	753	622	631	1.691	1.596	0.706	14.184	13.526	15.077	1.331	14.2623	3.42163	3.74193e-29	1.63473e-27	At1g34300	XP_019235046.1 PREDICTED: G-type lectin S-receptor-like serine/threonine-protein kinase At1g34300 [Nicotiana attenuata]	-	-	-	-	-	GO:0004672//protein kinase activity;GO:0005524//ATP binding	GO:0006468//protein phosphorylation;GO:0048544//recognition of pollen	--
MSTRG.38856	5	3	8	224	242	200	0.435	0.217	0.689	9.77	12.184	11.065	0.447	11.0063	4.62192	4.44919e-29	1.93734e-27	At1g66480	plastid movement impaired protein [Perilla frutescens var. frutescens] [Perilla frutescens]	-	-	-	-	-	-	-	--
Niben261Chr04g1199029	7	11	19	262	264	179	0.26	0.321	0.678	4.659	5.419	4.038	0.419667	4.70533	3.48698	4.96561e-29	2.15985e-27	BAM1	XP_016467867.1 PREDICTED: putative receptor-like protein kinase At3g47110 [Nicotiana tabacum]	-	-	-	-	-	GO:0005515//protein binding	-	--
MSTRG.29556	2	6	13	240	219	186	0.259	0.646	1.663	15.557	16.387	15.293	0.856	15.7457	4.2012	7.31336e-29	3.16378e-27	--	g-type lectin s-receptor-like serinethreonine-protein kinase [Nicotiana attenuata]	-	-	-	-	-	-	-	--
Niben261Chr06g0294004	2	0	1	1242	1197	999	0.115	0	0.057	35.799	39.829	36.514	0.0573333	37.3807	9.3487	7.63284e-29	3.29841e-27	EAS3	XP_009771989.1 PREDICTED: 5-epi-aristolochene synthase-like [Nicotiana sylvestris]	Metabolism	Metabolism of terpenoids and polyketides	ko00909//Sesquiterpenoid and triterpenoid biosynthesis	K15804	-	GO:0000287//magnesium ion binding;GO:0010333//terpene synthase activity;GO:0016829//lyase activity	-	--
Niben261Chr13g1107001	9	10	13	253	221	172	0.407	0.377	0.582	5.734	5.782	4.944	0.455333	5.48667	3.59093	7.76605e-29	3.34872e-27	--	XP_009765121.1 PREDICTED: uncharacterized protein LOC104216701 [Nicotiana sylvestris]	-	-	-	-	GO:0005840//ribosome	GO:0003735//structural constituent of ribosome	GO:0006412//translation;GO:0035556//intracellular signal transduction	--
Niben261Chr16g0278005	167	226	210	892	774	717	6.322	7.129	7.868	16.932	16.96	17.264	7.10633	17.052	1.26276	1.00207e-28	4.31162e-27	UBC24	ACB12194.1 PHO2 [Nicotiana benthamiana]	Genetic Information Processing	Folding, sorting and degradation	ko04120//Ubiquitin mediated proteolysis	K10581	GO:0000139//Golgi membrane;GO:0005575//cellular_component;GO:0005622//intracellular anatomical structure;GO:0005737//cytoplasm;GO:0005783//endoplasmic reticulum;GO:0005789//endoplasmic reticulum membrane;GO:0005794//Golgi apparatus;GO:0012505//endomembrane system;GO:0016020//membrane;GO:0031090//organelle membrane;GO:0031984//organelle subcompartment;GO:0042175//nuclear outer membrane-endoplasmic…	GO:0000166//nucleotide binding;GO:0003674//molecular_function;GO:0003824//catalytic activity;GO:0004842//ubiquitin-protein transferase activity;GO:0005488//binding;GO:0005515//protein binding;GO:0005524//ATP binding;GO:0016740//transferase activity;GO:0016874//ligase activity;GO:0017076//purine nucleotide binding;GO:0019787//ubiquitin-like protein transferase activity;GO:0019899//enzyme binding;G…	GO:0006464//cellular protein modification process;GO:0006807//nitrogen compound metabolic process;GO:0006810//transport;GO:0006811//ion transport;GO:0006817//phosphate ion transport;GO:0006820//anion transport;GO:0006950//response to stress;GO:0007154//cell communication;GO:0008150//biological_process;GO:0008152//metabolic process;GO:0009056//catabolic process;GO:0009057//macromolecule catabolic …	--
Niben261Chr17g0170007	43	61	44	380	326	325	2.005	2.37	2.03	8.883	8.806	9.647	2.135	9.112	2.09353	1.10995e-28	4.77064e-27	LRK10L-1.2	XP_009793146.1 PREDICTED: probable serine/threonine-protein kinase At1g18390 isoform X2 [Nicotiana sylvestris]	-	-	-	-	-	GO:0004672//protein kinase activity;GO:0005524//ATP binding;GO:0030247//polysaccharide binding	GO:0006468//protein phosphorylation	--
MSTRG.2204	421	574	365	404	313	322	66.529	75.58	57.089	32.012	28.63	32.364	66.3993	31.002	-1.09881	2.6629e-28	1.13313e-26	--	PREDICTED: fruit-specific protein-like [Capsicum annuum]	-	-	-	-	-	-	-	--
Niben261Chr08g0308010	277	324	253	1115	953	986	19.903	19.398	17.993	40.172	39.648	45.061	19.098	41.627	1.1241	2.66479e-28	1.13313e-26	AGAL2	AEB98600.1 alpha-galactosidase [Nicotiana tabacum]	Metabolism;Metabolism;Metabolism;Metabolism;Metabolism	Global and overview maps;Lipid metabolism;Carbohydrate metabolism;Lipid metabolism;Glycan biosynthesis and metabolism	ko01100//Metabolic pathways;ko00561//Glycerolipid metabolism;ko00052//Galactose metabolism;ko00600//Sphingolipid metabolism;ko00603//Glycosphingolipid biosynthesis - globo and isoglobo series	K07407;K07407;K07407;K07407;K07407	GO:0005575//cellular_component;GO:0005576//extracellular region;GO:0005618//cell wall;GO:0009505//plant-type cell wall;GO:0030312//external encapsulating structure;GO:0048046//apoplast;GO:0071944//cell periphery	GO:0003674//molecular_function;GO:0003824//catalytic activity;GO:0004553//hydrolase activity, hydrolyzing O-glycosyl compounds;GO:0004557//alpha-galactosidase activity;GO:0015925//galactosidase activity;GO:0016787//hydrolase activity;GO:0016798//hydrolase activity, acting on glycosyl bonds;GO:0052692//raffinose alpha-galactosidase activity	GO:0005975//carbohydrate metabolic process;GO:0007275//multicellular organism development;GO:0008150//biological_process;GO:0008152//metabolic process;GO:0009605//response to external stimulus;GO:0009607//response to biotic stimulus;GO:0009620//response to fungus;GO:0009653//anatomical structure morphogenesis;GO:0009909//regulation of flower development;GO:0009911//positive regulation of flower d…	--
Niben261Chr04g1076007	2	5	4	257	241	210	0.12	0.25	0.238	7.738	8.376	8.02	0.202667	8.04467	5.31085	2.68089e-28	1.13877e-26	CYP84A1	XP_019239417.1 PREDICTED: cytochrome P450 84A1-like [Nicotiana attenuata]	Metabolism;Metabolism;Metabolism	Global and overview maps;Global and overview maps;Biosynthesis of other secondary metabolites	ko01100//Metabolic pathways;ko01110//Biosynthesis of secondary metabolites;ko00940//Phenylpropanoid biosynthesis	K09755;K09755;K09755	-	GO:0005506//iron ion binding;GO:0016705//oxidoreductase activity, acting on paired donors, with incorporation or reduction of molecular oxygen;GO:0020037//heme binding	-	--
Niben261Chr08g0583014	208	229	204	880	810	767	10.672	9.801	10.359	22.639	24.044	25.029	10.2773	23.904	1.21779	2.76855e-28	1.17475e-26	TMN3	XP_009782678.1 PREDICTED: putative phagocytic receptor 1b isoform X1 [Nicotiana sylvestris]	-	-	-	-	GO:0005575//cellular_component;GO:0005886//plasma membrane;GO:0005887//integral component of plasma membrane;GO:0016020//membrane;GO:0016021//integral component of membrane;GO:0031224//intrinsic component of membrane;GO:0031226//intrinsic component of plasma membrane;GO:0071944//cell periphery	GO:0003674//molecular_function;GO:0004888//transmembrane signaling receptor activity;GO:0038023//signaling receptor activity;GO:0060089//molecular transducer activity	GO:0002790//peptide secretion;GO:0006810//transport;GO:0006897//endocytosis;GO:0006909//phagocytosis;GO:0007154//cell communication;GO:0007155//cell adhesion;GO:0007165//signal transduction;GO:0008104//protein localization;GO:0008150//biological_process;GO:0008283//cell population proliferation;GO:0009306//protein secretion;GO:0009987//cellular process;GO:0015031//protein transport;GO:0015833//pe…	--
Niben261Chr17g1202003	443	471	393	348	362	323	37.976	33.643	33.345	14.958	17.962	17.611	34.988	16.8437	-1.05465	3.91634e-28	1.65474e-26	CLH2	XP_009791851.1 PREDICTED: chlorophyllase-2, chloroplastic-like [Nicotiana sylvestris]	Metabolism;Metabolism;Metabolism	Global and overview maps;Global and overview maps;Metabolism of cofactors and vitamins	ko01100//Metabolic pathways;ko01110//Biosynthesis of secondary metabolites;ko00860//Porphyrin metabolism	K08099;K08099;K08099	-	GO:0003847//1-alkyl-2-acetylglycerophosphocholine esterase activity;GO:0016787//hydrolase activity;GO:0047746//chlorophyllase activity;GO:0070205//2-succinyl-6-hydroxy-2,4-cyclohexadiene-1-carboxylate synthase activity	GO:0009234//menaquinone biosynthetic process;GO:0015996//chlorophyll catabolic process;GO:0016042//lipid catabolic process	--
Niben261Chr03g0247007	276	338	257	228	180	191	35.218	35.937	32.458	14.588	13.295	15.501	34.5377	14.4613	-1.25597	4.03713e-28	1.70397e-26	--	PHT41750.1 Basic secretory protease [Capsicum baccatum]	-	-	-	-	GO:0016021//integral component of membrane	GO:0022857//transmembrane transporter activity	-	--
Niben261Chr09g1041019	120	167	130	666	618	546	10.798	12.521	11.617	30.062	32.17	31.247	11.6453	31.1597	1.41993	4.43311e-28	1.86912e-26	--	XP_009765532.1 PREDICTED: uncharacterized protein LOC104217073 isoform X1 [Nicotiana sylvestris]	-	-	-	-	-	GO:0003785//actin monomer binding	GO:0007015//actin filament organization	--
Niben261Chr09g0020015	3	9	4	267	181	195	0.058	0.133	0.081	2.451	1.917	2.267	0.0906667	2.21167	4.60842	4.94378e-28	2.08042e-26	R1B-16	XP_016498639.1 PREDICTED: LOW QUALITY PROTEIN: uncharacterized protein LOC107817352 [Nicotiana tabacum]	-	-	-	-	GO:0005737//cytoplasm;GO:0009898//cytoplasmic side of plasma membrane;GO:0043190//ATP-binding cassette (ABC) transporter complex;GO:0048501//signal recognition particle, plasma membrane targeting	GO:0003678//DNA helicase activity;GO:0003723//RNA binding;GO:0003724//RNA helicase activity;GO:0003924//GTPase activity;GO:0004113//2',3'-cyclic-nucleotide 3'-phosphodiesterase activity;GO:0005047//signal recognition particle binding;GO:0005048//signal sequence binding;GO:0005524//ATP binding;GO:0005525//GTP binding;GO:0008134//transcription factor binding;GO:0009378//four-way junction helicase a…	GO:0001887//selenium compound metabolic process;GO:0002949//tRNA threonylcarbamoyladenosine modification;GO:0006260//DNA replication;GO:0006281//DNA repair;GO:0006310//DNA recombination;GO:0006355//regulation of transcription, DNA-templated;GO:0006400//tRNA modification;GO:0006576//cellular biogenic amine metabolic process;GO:0006614//SRP-dependent cotranslational protein targeting to membrane;GO…	--
MSTRG.7411	224	252	182	992	802	738	33.046	30.977	26.575	73.37	68.484	69.247	30.1993	70.367	1.22038	5.0686e-28	2.12806e-26	--	hypothetical protein H5410_052041 [Solanum commersonii]	-	-	-	-	-	-	-	--
Niben261Chr16g0045008	16	15	5	234	216	193	0.56	0.437	0.173	4.106	4.375	4.295	0.39	4.25867	3.44886	5.10746e-28	2.14143e-26	RPP13L4	AXY05280.1 nucleotide binding leucine rich repeat protein [Nicotiana benthamiana]	-	-	-	-	GO:0005575//cellular_component;GO:0005886//plasma membrane;GO:0016020//membrane;GO:0071944//cell periphery	GO:0000166//nucleotide binding;GO:0003674//molecular_function;GO:0005488//binding;GO:0005515//protein binding;GO:0005524//ATP binding;GO:0005525//GTP binding;GO:0016887//ATP hydrolysis activity;GO:0017076//purine nucleotide binding;GO:0030554//adenyl nucleotide binding;GO:0032553//ribonucleotide binding;GO:0032555//purine ribonucleotide binding;GO:0032559//adenyl ribonucleotide binding;GO:0035639…	GO:0006950//response to stress;GO:0006952//defense response;GO:0007154//cell communication;GO:0007165//signal transduction;GO:0008150//biological_process;GO:0009306//protein secretion;GO:0009605//response to external stimulus;GO:0009607//response to biotic stimulus;GO:0009617//response to bacterium;GO:0009987//cellular process;GO:0023052//signaling;GO:0042742//defense response to bacterium;GO:004…	--
Niben261Scf00305g0000008	200	271	214	152	121	132	30.614	34.693	32.462	11.69	10.773	12.86	32.5897	11.7743	-1.46877	6.20347e-28	2.59362e-26	PXG4	XP_009797131.1 PREDICTED: probable peroxygenase 5 [Nicotiana sylvestris]	Metabolism	Lipid metabolism	ko00073//Cutin, suberine and wax biosynthesis	K17991	-	GO:0005509//calcium ion binding	-	--
Niben261Chr01g1256001	293	403	318	1250	1148	999	13.532	15.508	14.536	28.946	30.688	29.344	14.5253	29.6593	1.02991	6.58492e-28	2.74734e-26	At1g47710	XP_009777179.1 PREDICTED: serpin-ZX [Nicotiana sylvestris]	-	-	-	-	-	-	-	--
Niben261Chr10g0302004	269	365	256	1225	972	930	45.246	51.155	42.619	103.315	94.678	99.492	46.34	99.1617	1.09752	9.204e-28	3.82407e-26	PYL3	XP_009757093.1 PREDICTED: abscisic acid receptor PYL9-like [Nicotiana sylvestris]	Environmental Information Processing;Environmental Information Processing	Signal transduction;Signal transduction	ko04075//Plant hormone signal transduction;ko04016//MAPK signaling pathway - plant	K14496;K14496	-	-	GO:0006952//defense response	--
Niben261Chr02g0756001	84	86	70	466	507	402	4.647	3.987	3.855	13.002	16.33	14.228	4.163	14.52	1.80235	9.33353e-28	3.86982e-26	ALDH2B7	XP_019257053.1 PREDICTED: aldehyde dehydrogenase family 2 member B7, mitochondrial-like [Nicotiana attenuata]	Metabolism;Metabolism;Metabolism;Metabolism;Metabolism;Metabolism;Metabolism;Metabolism;Metabolism;Metabolism;Metabolism;Metabolism;Metabolism;Metabolism;Metabolism	Global and overview maps;Global and overview maps;Carbohydrate metabolism;Carbohydrate metabolism;Lipid metabolism;Amino acid metabolism;Carbohydrate metabolism;Amino acid metabolism;Amino acid metabolism;Metabolism of other amino acids;Lipid metabolism;Metabolism of cofactors and vitamins;Amino acid metabolism;Amino acid metabolism;Metabolism of terpenoids and polyketides	ko01100//Metabolic pathways;ko01110//Biosynthesis of secondary metabolites;ko00010//Glycolysis / Gluconeogenesis;ko00620//Pyruvate metabolism;ko00561//Glycerolipid metabolism;ko00280//Valine, leucine and isoleucine degradation;ko00053//Ascorbate and aldarate metabolism;ko00330//Arginine and proline metabolism;ko00380//Tryptophan metabolism;ko00410//beta-Alanine metabolism;ko00071//Fatty acid degr…	K00128;K00128;K00128;K00128;K00128;K00128;K00128;K00128;K00128;K00128;K00128;K00128;K00128;K00128;K00128	-	GO:0003842//1-pyrroline-5-carboxylate dehydrogenase activity;GO:0004491//methylmalonate-semialdehyde dehydrogenase (acylating) activity;GO:0004777//succinate-semialdehyde dehydrogenase (NAD+) activity;GO:0008802//betaine-aldehyde dehydrogenase activity;GO:0009013//succinate-semialdehyde dehydrogenase [NAD(P)+] activity;GO:0016491//oxidoreductase activity;GO:0016620//oxidoreductase activity, actin…	GO:0006527//arginine catabolic process;GO:0006562//proline catabolic process;GO:0006574//valine catabolic process;GO:0006578//amino-acid betaine biosynthetic process;GO:0009450//gamma-aminobutyric acid catabolic process;GO:0010124//phenylacetate catabolic process	--
Niben261Chr03g0170029	15	20	24	292	235	194	0.857	0.952	1.358	8.378	7.774	7.052	1.05567	7.73467	2.87318	1.03683e-27	4.28994e-26	CPK19	XP_009798869.1 PREDICTED: calcium-dependent protein kinase 29 [Nicotiana sylvestris]	Organismal Systems	Environmental adaptation	ko04626//Plant-pathogen interaction	K13412	GO:0005575//cellular_component;GO:0005622//intracellular anatomical structure;GO:0005634//nucleus;GO:0005737//cytoplasm;GO:0005886//plasma membrane;GO:0016020//membrane;GO:0043226//organelle;GO:0043227//membrane-bounded organelle;GO:0043229//intracellular organelle;GO:0043231//intracellular membrane-bounded organelle;GO:0071944//cell periphery	GO:0000166//nucleotide binding;GO:0003674//molecular_function;GO:0003824//catalytic activity;GO:0004672//protein kinase activity;GO:0004674//protein serine/threonine kinase activity;GO:0004683//calmodulin-dependent protein kinase activity;GO:0005488//binding;GO:0005509//calcium ion binding;GO:0005515//protein binding;GO:0005516//calmodulin binding;GO:0005524//ATP binding;GO:0009931//calcium-depen…	GO:0001101//response to acid chemical;GO:0006464//cellular protein modification process;GO:0006468//protein phosphorylation;GO:0006793//phosphorus metabolic process;GO:0006796//phosphate-containing compound metabolic process;GO:0006807//nitrogen compound metabolic process;GO:0006950//response to stress;GO:0006952//defense response;GO:0007154//cell communication;GO:0007165//signal transduction;GO:…	--
Niben261Chr03g1112009	23	37	19	295	241	251	1.438	1.921	1.172	9.216	8.698	9.964	1.51033	9.29267	2.62123	1.15369e-27	4.76358e-26	RER4	XP_019266384.1 PREDICTED: protein RETICULATA-RELATED 4, chloroplastic-like [Nicotiana attenuata]	-	-	-	-	GO:0005575//cellular_component;GO:0005622//intracellular anatomical structure;GO:0005737//cytoplasm;GO:0005739//mitochondrion;GO:0009507//chloroplast;GO:0009526//plastid envelope;GO:0009528//plastid inner membrane;GO:0009536//plastid;GO:0009706//chloroplast inner membrane;GO:0009941//chloroplast envelope;GO:0016020//membrane;GO:0016021//integral component of membrane;GO:0019866//organelle inner m…	GO:0016307//phosphatidylinositol phosphate kinase activity	GO:0007275//multicellular organism development;GO:0008150//biological_process;GO:0009236//cobalamin biosynthetic process;GO:0032501//multicellular organismal process;GO:0032502//developmental process;GO:0046488//phosphatidylinositol metabolic process;GO:0048856//anatomical structure development	--
Niben261Chr12g1573006	249	261	241	984	932	837	10.111	8.831	9.687	20.046	21.918	21.617	9.543	21.1937	1.15112	1.26643e-27	5.21825e-26	OPT3	XP_019223460.1 PREDICTED: oligopeptide transporter 3 [Nicotiana attenuata]	-	-	-	-	GO:0005575//cellular_component;GO:0005886//plasma membrane;GO:0005911//cell-cell junction;GO:0009506//plasmodesma;GO:0016020//membrane;GO:0016021//integral component of membrane;GO:0030054//cell junction;GO:0031224//intrinsic component of membrane;GO:0055044//symplast;GO:0071944//cell periphery	GO:0003674//molecular_function;GO:0005215//transporter activity;GO:0008324//cation transmembrane transporter activity;GO:0015075//ion transmembrane transporter activity;GO:0015318//inorganic molecular entity transmembrane transporter activity;GO:0022857//transmembrane transporter activity;GO:0022890//inorganic cation transmembrane transporter activity;GO:0046873//metal ion transmembrane transport…	GO:0000041//transition metal ion transport;GO:0006810//transport;GO:0006811//ion transport;GO:0006812//cation transport;GO:0006826//iron ion transport;GO:0006873//cellular ion homeostasis;GO:0006875//cellular metal ion homeostasis;GO:0007275//multicellular organism development;GO:0008104//protein localization;GO:0008150//biological_process;GO:0009987//cellular process;GO:0010232//vascular transpo…	--
Niben261Chr09g0020017	53	47	60	446	329	330	2.091	1.531	2.322	8.754	7.446	8.201	1.98133	8.13367	2.03743	1.49184e-27	6.14073e-26	R1B-16	XP_009782570.1 PREDICTED: putative late blight resistance protein homolog R1B-16 [Nicotiana sylvestris]	-	-	-	-	-	GO:0003924//GTPase activity;GO:0005047//signal recognition particle binding;GO:0005525//GTP binding;GO:0043531//ADP binding	GO:0002949//tRNA threonylcarbamoyladenosine modification;GO:0006614//SRP-dependent cotranslational protein targeting to membrane;GO:0009306//protein secretion	--
Niben261Chr01g0059002	136	130	137	700	581	534	16.433	13.088	16.345	42.402	40.624	41.039	15.2887	41.355	1.4356	2.35834e-27	9.6974e-26	RMA1H1	XP_016432502.1 PREDICTED: E3 ubiquitin-protein ligase RMA1H1-like, partial [Nicotiana tabacum]	Genetic Information Processing	Folding, sorting and degradation	ko04141//Protein processing in endoplasmic reticulum	K10666	GO:0000109//nucleotide-excision repair complex	GO:0004842//ubiquitin-protein transferase activity;GO:0008270//zinc ion binding;GO:0046872//metal ion binding	GO:0006289//nucleotide-excision repair;GO:0016567//protein ubiquitination	--
Niben261Chr07g1479010	4	3	6	234	243	171	0.223	0.139	0.331	6.541	7.842	6.063	0.231	6.81533	4.88282	2.92432e-27	1.19876e-25	DOX1	XP_016485711.1 PREDICTED: alpha-dioxygenase 1-like [Nicotiana tabacum]	Metabolism;Metabolism	Global and overview maps;Lipid metabolism	ko01110//Biosynthesis of secondary metabolites;ko00592//alpha-Linolenic acid metabolism	K10529;K10529	-	-	-	--
Niben261Chr05g0683011	27	19	20	273	246	210	0.833	0.489	0.611	4.22	4.4	4.123	0.644333	4.24767	2.72079	3.34206e-27	1.36579e-25	OsI_36121	XP_009773559.1 PREDICTED: DNA replication licensing factor MCM2 [Nicotiana sylvestris]	Genetic Information Processing	Replication and repair	ko03030//DNA replication	K02540	GO:0000347//THO complex;GO:0000785//chromatin;GO:0005575//cellular_component;GO:0005622//intracellular anatomical structure;GO:0005634//nucleus;GO:0005694//chromosome;GO:0005737//cytoplasm;GO:0005829//cytosol;GO:0010007//magnesium chelatase complex;GO:0032991//protein-containing complex;GO:0042555//MCM complex;GO:0043226//organelle;GO:0043227//membrane-bounded organelle;GO:0043228//non-membrane-b…	GO:0000166//nucleotide binding;GO:0003674//molecular_function;GO:0003676//nucleic acid binding;GO:0003677//DNA binding;GO:0003824//catalytic activity;GO:0004386//helicase activity;GO:0005488//binding;GO:0005524//ATP binding;GO:0008134//transcription factor binding;GO:0016462//pyrophosphatase activity;GO:0016787//hydrolase activity;GO:0016817//hydrolase activity, acting on acid anhydrides;GO:00168…	GO:0000003//reproduction;GO:0003006//developmental process involved in reproduction;GO:0006139//nucleobase-containing compound metabolic process;GO:0006259//DNA metabolic process;GO:0006260//DNA replication;GO:0006261//DNA-dependent DNA replication;GO:0006268//DNA unwinding involved in DNA replication;GO:0006270//DNA replication initiation;GO:0006275//regulation of DNA replication;GO:0006355//reg…	--
Niben261Chr06g1164011	2	1	6	253	249	230	0.085	0.035	0.251	5.365	6.095	6.187	0.123667	5.88233	5.57186	4.97993e-27	2.02065e-25	LRK10L-1.2	XP_009760973.1 PREDICTED: probable serine/threonine-protein kinase At1g18390 isoform X1 [Nicotiana sylvestris]	-	-	-	-	-	GO:0004672//protein kinase activity;GO:0005524//ATP binding;GO:0030247//polysaccharide binding	GO:0006468//protein phosphorylation	--
Niben261Chr11g0151008	2	11	9	217	273	159	0.105	0.482	0.468	5.721	8.309	5.317	0.351667	6.449	4.19679	6.20447e-27	2.51495e-25	WRKY6	XP_009804478.1 PREDICTED: probable WRKY transcription factor 42 [Nicotiana sylvestris]	-	-	-	-	GO:0000795//synaptonemal complex;GO:0005575//cellular_component;GO:0005622//intracellular anatomical structure;GO:0005634//nucleus;GO:0043226//organelle;GO:0043227//membrane-bounded organelle;GO:0043229//intracellular organelle;GO:0043231//intracellular membrane-bounded organelle	GO:0001067//transcription regulatory region nucleic acid binding;GO:0003674//molecular_function;GO:0003676//nucleic acid binding;GO:0003677//DNA binding;GO:0003700//DNA-binding transcription factor activity;GO:0005488//binding;GO:0043565//sequence-specific DNA binding;GO:0097159//organic cyclic compound binding;GO:0140110//transcription regulator activity;GO:1901363//heterocyclic compound binding	GO:0000160//phosphorelay signal transduction system;GO:0006139//nucleobase-containing compound metabolic process;GO:0006351//transcription, DNA-templated;GO:0006355//regulation of transcription, DNA-templated;GO:0006725//cellular aromatic compound metabolic process;GO:0006807//nitrogen compound metabolic process;GO:0006950//response to stress;GO:0007130//synaptonemal complex assembly;GO:0007154//…	WRKY
Niben261Chr17g0005016	85	130	121	596	545	475	5.68	7.239	8.003	19.961	21.081	20.189	6.974	20.4103	1.54924	8.83175e-27	3.55462e-25	SDT	XP_009619891.1 spermidine coumaroyl-CoA acyltransferase [Nicotiana tomentosiformis]	-	-	-	-	-	GO:0003674//molecular_function;GO:0003824//catalytic activity;GO:0016740//transferase activity;GO:0016746//acyltransferase activity;GO:0016747//acyltransferase activity, transferring groups other than amino-acyl groups	GO:0006629//lipid metabolic process;GO:0006720//isoprenoid metabolic process;GO:0006721//terpenoid metabolic process;GO:0006807//nitrogen compound metabolic process;GO:0008150//biological_process;GO:0008152//metabolic process;GO:0008299//isoprenoid biosynthetic process;GO:0008610//lipid biosynthetic process;GO:0009058//biosynthetic process;GO:0009987//cellular process;GO:0016101//diterpenoid meta…	--
Niben261Chr17g0723003	3	0	2	452	415	326	0.194	0	0.128	14.681	15.56	13.431	0.107333	14.5573	7.0835	1.0721e-26	4.30199e-25	CYP84A1	XP_019239417.1 PREDICTED: cytochrome P450 84A1-like [Nicotiana attenuata]	Metabolism;Metabolism;Metabolism	Global and overview maps;Global and overview maps;Biosynthesis of other secondary metabolites	ko01100//Metabolic pathways;ko01110//Biosynthesis of secondary metabolites;ko00940//Phenylpropanoid biosynthesis	K09755;K09755;K09755	-	GO:0005506//iron ion binding;GO:0016705//oxidoreductase activity, acting on paired donors, with incorporation or reduction of molecular oxygen;GO:0020037//heme binding	GO:0007009//plasma membrane organization	--
Niben261Chr06g1168006	318	444	336	325	265	182	17.242	20.059	18.031	8.836	8.317	6.276	18.444	7.80967	-1.23982	1.21833e-26	4.87893e-25	At4g16820	XP_016504325.1 PREDICTED: phospholipase A1-Ibeta2, chloroplastic-like [Nicotiana tabacum]	-	-	-	-	-	-	GO:0006629//lipid metabolic process;GO:0009058//biosynthetic process	--
Niben261Chr11g0982008	202	254	236	957	913	731	13.114	13.74	15.164	31.152	34.308	30.184	14.006	31.8813	1.18667	1.41448e-26	5.64745e-25	--	XP_019258884.1 PREDICTED: fluoride export protein 2 [Nicotiana attenuata]	-	-	-	-	GO:0016021//integral component of membrane	-	-	--
Niben261Chr07g0259002	165	198	187	826	690	633	9.031	9.015	10.142	22.653	21.858	22.015	9.396	22.1753	1.23884	1.87259e-26	7.469e-25	HSP90	XP_009606988.1 endoplasmin homolog [Nicotiana tomentosiformis]	Genetic Information Processing;Organismal Systems	Folding, sorting and degradation;Environmental adaptation	ko04141//Protein processing in endoplasmic reticulum;ko04626//Plant-pathogen interaction	K09487;K09487	GO:0009330//DNA topoisomerase type II (double strand cut, ATP-hydrolyzing) complex	GO:0003918//DNA topoisomerase type II (double strand cut, ATP-hydrolyzing) activity;GO:0005524//ATP binding;GO:0016887//ATP hydrolysis activity;GO:0051082//unfolded protein binding	GO:0006265//DNA topological change;GO:0006457//protein folding	--
Niben261Chr14g0551004	228	222	195	123	132	109	10.563	8.57	8.942	2.846	3.53	3.212	9.35833	3.196	-1.54998	1.96957e-26	7.84015e-25	COL12	XP_009787133.1 PREDICTED: zinc finger protein CONSTANS-LIKE 12-like isoform X1 [Nicotiana sylvestris]	-	-	-	-	-	GO:0005515//protein binding;GO:0008270//zinc ion binding;GO:0017103//UTP:galactose-1-phosphate uridylyltransferase activity	GO:0006012//galactose metabolic process;GO:0006355//regulation of transcription, DNA-templated	CO-like
Niben261Chr18g0652005	349	458	348	330	330	237	27.848	30.451	27.484	13.203	15.242	12.028	28.5943	13.491	-1.08373	2.09444e-26	8.32891e-25	LAMT	XP_019258620.1 PREDICTED: probable S-adenosylmethionine-dependent methyltransferase At5g38100 [Nicotiana attenuata]	-	-	-	-	-	GO:0008168//methyltransferase activity	-	--
Niben261Chr07g0897001	27	22	14	256	231	215	0.954	0.647	0.489	4.517	4.719	4.824	0.696667	4.68667	2.75002	2.8103e-26	1.11313e-24	GRDP1	XP_019231543.1 PREDICTED: glycine-rich domain-containing protein 1-like [Nicotiana attenuata]	-	-	-	-	-	-	-	--
Niben261Chr04g0456002	1	5	4	272	202	193	0.08	0.335	0.318	10.971	9.406	9.875	0.244333	10.084	5.36707	2.98832e-26	1.18129e-24	PUP1	XP_009783837.1 PREDICTED: purine permease 3-like [Nicotiana sylvestris]	-	-	-	-	GO:0016020//membrane;GO:0016021//integral component of membrane	-	-	--
Niben261Chr17g1079017	276	371	259	257	176	190	28.469	31.886	26.442	13.292	10.508	12.465	28.9323	12.0883	-1.25907	3.05774e-26	1.20634e-24	NIP2-1	XP_009801656.1 PREDICTED: aquaporin NIP2-1-like [Nicotiana sylvestris]	-	-	-	-	GO:0016020//membrane	GO:0015267//channel activity	GO:0055085//transmembrane transport	--
Niben261Chr11g0882009	145	122	137	669	627	561	16.966	11.895	15.866	39.251	42.466	41.75	14.909	41.1557	1.46491	3.09526e-26	1.21994e-24	TFT7	XP_009785724.1 PREDICTED: 14-3-3 protein 7 [Nicotiana sylvestris]	-	-	-	-	GO:0019028//viral capsid	GO:0003674//molecular_function;GO:0005198//structural molecule activity;GO:0005488//binding;GO:0005515//protein binding;GO:0019904//protein domain specific binding	-	--
Niben261Chr18g0468005	174	177	155	772	638	642	5.717	4.846	5.041	12.715	12.133	13.414	5.20133	12.754	1.294	3.33173e-26	1.31184e-24	CERBERUS	XP_009788941.1 PREDICTED: putative E3 ubiquitin-protein ligase LIN isoform X2 [Nicotiana sylvestris]	-	-	-	-	-	GO:0003674//molecular_function;GO:0003824//catalytic activity;GO:0004842//ubiquitin-protein transferase activity;GO:0005515//protein binding;GO:0016740//transferase activity;GO:0019787//ubiquitin-like protein transferase activity;GO:0140096//catalytic activity, acting on a protein	GO:0006464//cellular protein modification process;GO:0006807//nitrogen compound metabolic process;GO:0008150//biological_process;GO:0008152//metabolic process;GO:0009877//nodulation;GO:0009987//cellular process;GO:0016567//protein ubiquitination;GO:0019538//protein metabolic process;GO:0032446//protein modification by small protein conjugation;GO:0036211//protein modification process;GO:0043170//…	--
Niben261Chr10g1078023	26	17	26	281	223	230	0.821	0.448	0.813	4.452	4.078	4.622	0.694	4.384	2.65924	3.66138e-26	1.43738e-24	ABCA2	XP_019256404.1 PREDICTED: ABC transporter A family member 2-like [Nicotiana attenuata]	-	-	-	-	GO:0005575//cellular_component;GO:0005887//integral component of plasma membrane;GO:0009380//excinuclease repair complex;GO:0009898//cytoplasmic side of plasma membrane;GO:0016021//integral component of membrane;GO:0043190//ATP-binding cassette (ABC) transporter complex;GO:0055051//ATP-binding cassette (ABC) transporter complex, integrated substrate binding;GO:0055052//ATP-binding cassette (ABC) …	GO:0004527//exonuclease activity;GO:0005260//intracellularly ATP-gated chloride channel activity;GO:0005319//lipid transporter activity;GO:0005524//ATP binding;GO:0009381//excinuclease ABC activity;GO:0015220//choline transmembrane transporter activity;GO:0015221//lipopolysaccharide transmembrane transporter activity;GO:0015412//ABC-type molybdate transporter activity;GO:0015413//ABC-type nickel …	GO:0000910//cytokinesis;GO:0006260//DNA replication;GO:0006289//nucleotide-excision repair;GO:0006310//DNA recombination;GO:0006810//transport;GO:0006817//phosphate ion transport;GO:0006824//cobalt ion transport;GO:0006855//xenobiotic transmembrane transport;GO:0006869//lipid transport;GO:0007601//visual perception;GO:0008150//biological_process;GO:0008272//sulfate transport;GO:0015675//nickel ca…	--
Niben261Chr13g0781002	49	39	45	330	334	306	2.351	1.559	2.137	7.939	9.276	9.338	2.01567	8.851	2.13458	4.33916e-26	1.69845e-24	BACOVA_02659	XP_019262361.1 PREDICTED: uncharacterized protein LOC109240179 [Nicotiana attenuata]	Metabolism;Metabolism;Metabolism;Metabolism;Metabolism	Global and overview maps;Global and overview maps;Carbohydrate metabolism;Biosynthesis of other secondary metabolites;Metabolism of other amino acids	ko01100//Metabolic pathways;ko01110//Biosynthesis of secondary metabolites;ko00500//Starch and sucrose metabolism;ko00999//Biosynthesis of various plant secondary metabolites;ko00460//Cyanoamino acid metabolism	K05349;K05349;K05349;K05349;K05349	-	GO:0004553//hydrolase activity, hydrolyzing O-glycosyl compounds	GO:0005975//carbohydrate metabolic process	--
Niben261Chr09g0024001	108	136	113	660	487	492	5.172	5.435	5.355	15.911	13.534	15.039	5.32067	14.828	1.47865	4.53254e-26	1.7724e-24	At4g24290	XP_019243733.1 PREDICTED: MACPF domain-containing protein At4g24290-like [Nicotiana attenuata]	-	-	-	-	-	-	-	--
Niben261Chr19g0162008	1	1	2	572	475	443	0.09	0.075	0.179	25.886	24.815	25.43	0.114667	25.377	7.78993	6.08287e-26	2.36704e-24	JUB1	XP_009760719.1 PREDICTED: transcription factor JUNGBRUNNEN 1-like isoform X2 [Nicotiana sylvestris]	-	-	-	-	-	GO:0003677//DNA binding	GO:0006355//regulation of transcription, DNA-templated	NAC
Niben261Chr16g0486001	232	231	208	936	793	750	7.791	6.476	6.918	15.763	15.416	16.031	7.06167	15.7367	1.15605	6.7084e-26	2.60791e-24	FER	XP_016457819.1 PREDICTED: receptor-like protein kinase FERONIA [Nicotiana tabacum]	-	-	-	-	-	GO:0004672//protein kinase activity;GO:0005524//ATP binding	GO:0006468//protein phosphorylation	--
MSTRG.32613	1	4	1	349	275	289	0.049	0.164	0.049	8.601	7.823	9.034	0.0873333	8.486	6.60241	7.48457e-26	2.90681e-24	AAE11	PREDICTED: butyrate--CoA ligase AAE11, peroxisomal-like [Nicotiana sylvestris]	-	-	-	-	-	GO:0003824//catalytic activity	-	--
Niben261Chr12g0302003	45	63	43	355	314	327	3.223	3.776	3.048	12.754	13.02	14.9	3.349	13.558	2.01734	8.17822e-26	3.17003e-24	RLCK176	XP_009588344.1 probable serine/threonine-protein kinase PBL11 [Nicotiana tomentosiformis]	-	-	-	-	-	GO:0004672//protein kinase activity;GO:0005524//ATP binding	GO:0006468//protein phosphorylation	--
Niben261Chr13g0279002	276	373	313	234	176	234	23.961	26.981	26.895	10.186	8.844	12.92	25.9457	10.65	-1.28464	1.01231e-25	3.90492e-24	HMT3	XP_009804559.1 PREDICTED: homocysteine S-methyltransferase 2-like [Nicotiana sylvestris]	Metabolism;Metabolism;Metabolism	Global and overview maps;Global and overview maps;Amino acid metabolism	ko01100//Metabolic pathways;ko01110//Biosynthesis of secondary metabolites;ko00270//Cysteine and methionine metabolism	K00547;K00547;K00547	GO:0005575//cellular_component;GO:0005622//intracellular anatomical structure;GO:0005737//cytoplasm;GO:0005886//plasma membrane;GO:0016020//membrane;GO:0071944//cell periphery	GO:0003674//molecular_function;GO:0003824//catalytic activity;GO:0005488//binding;GO:0008168//methyltransferase activity;GO:0008172//S-methyltransferase activity;GO:0008270//zinc ion binding;GO:0008705//methionine synthase activity;GO:0016740//transferase activity;GO:0016741//transferase activity, transferring one-carbon groups;GO:0043167//ion binding;GO:0043169//cation binding;GO:0046872//metal …	GO:0000096//sulfur amino acid metabolic process;GO:0000097//sulfur amino acid biosynthetic process;GO:0006082//organic acid metabolic process;GO:0006520//cellular amino acid metabolic process;GO:0006555//methionine metabolic process;GO:0006790//sulfur compound metabolic process;GO:0006807//nitrogen compound metabolic process;GO:0008150//biological_process;GO:0008152//metabolic process;GO:0008652/…	--
Niben261Chr07g0309006	18	12	15	210	218	201	1.039	0.577	0.857	6.085	7.285	7.382	0.824333	6.91733	3.06892	1.02254e-25	3.94058e-24	AMT1-2	XP_016459996.1 PREDICTED: ammonium transporter 1 member 2-like [Nicotiana tabacum]	-	-	-	-	GO:0000178//exosome (RNase complex);GO:0005575//cellular_component;GO:0005886//plasma membrane;GO:0005887//integral component of plasma membrane;GO:0016020//membrane;GO:0016021//integral component of membrane;GO:0031224//intrinsic component of membrane;GO:0031226//intrinsic component of plasma membrane;GO:0071944//cell periphery	GO:0003674//molecular_function;GO:0003723//RNA binding;GO:0005215//transporter activity;GO:0008324//cation transmembrane transporter activity;GO:0008519//ammonium transmembrane transporter activity;GO:0015075//ion transmembrane transporter activity;GO:0022857//transmembrane transporter activity	GO:0006810//transport;GO:0006811//ion transport;GO:0006812//cation transport;GO:0008150//biological_process;GO:0009605//response to external stimulus;GO:0009607//response to biotic stimulus;GO:0009624//response to nematode;GO:0015695//organic cation transport;GO:0015696//ammonium transport;GO:0015837//amine transport;GO:0015843//methylammonium transport;GO:0019755//one-carbon compound transport;G…	--
Niben261Chr17g0067006	205	301	202	165	149	110	45.975	56.247	44.839	18.555	19.342	15.69	49.0203	17.8623	-1.45646	1.08154e-25	4.16391e-24	FRAA2	XP_019263557.1 PREDICTED: major allergen Pru ar 1-like [Nicotiana attenuata]	-	-	-	-	-	-	GO:0006952//defense response	--
Niben261Chr07g1508002	209	228	144	924	728	730	12.859	11.711	8.791	28.526	25.944	28.578	11.1203	27.6827	1.31578	1.104e-25	4.24222e-24	G6PDH	XP_016514797.1 PREDICTED: glucose-6-phosphate 1-dehydrogenase, cytoplasmic isoform [Nicotiana tabacum]	Metabolism;Metabolism;Metabolism;Metabolism;Metabolism	Global and overview maps;Global and overview maps;Global and overview maps;Metabolism of other amino acids;Carbohydrate metabolism	ko01100//Metabolic pathways;ko01110//Biosynthesis of secondary metabolites;ko01200//Carbon metabolism;ko00480//Glutathione metabolism;ko00030//Pentose phosphate pathway	K00036;K00036;K00036;K00036;K00036	GO:0005575//cellular_component;GO:0005622//intracellular anatomical structure;GO:0005737//cytoplasm;GO:0005829//cytosol	GO:0000166//nucleotide binding;GO:0003674//molecular_function;GO:0003824//catalytic activity;GO:0004345//glucose-6-phosphate dehydrogenase activity;GO:0005488//binding;GO:0016491//oxidoreductase activity;GO:0016614//oxidoreductase activity, acting on CH-OH group of donors;GO:0016616//oxidoreductase activity, acting on the CH-OH group of donors, NAD or NADP as acceptor;GO:0036094//small molecule b…	GO:0005975//carbohydrate metabolic process;GO:0005996//monosaccharide metabolic process;GO:0006006//glucose metabolic process;GO:0006081//cellular aldehyde metabolic process;GO:0006098//pentose-phosphate shunt;GO:0006139//nucleobase-containing compound metabolic process;GO:0006725//cellular aromatic compound metabolic process;GO:0006739//NADP metabolic process;GO:0006753//nucleoside phosphate met…	--
Niben261Chr16g1064005	2	9	10	247	165	165	0.124	0.465	0.614	7.686	5.927	6.513	0.401	6.70867	4.06435	1.22636e-25	4.70785e-24	CYP93A3	XP_009773047.1 PREDICTED: cytochrome P450 93A3-like [Nicotiana sylvestris]	-	-	-	-	-	GO:0005506//iron ion binding;GO:0016705//oxidoreductase activity, acting on paired donors, with incorporation or reduction of molecular oxygen;GO:0020037//heme binding	-	--
Niben261Chr01g0679005	92	131	111	45	37	25	9.797	11.623	11.699	2.403	2.281	1.693	11.0397	2.12567	-2.37671	1.34623e-25	5.16305e-24	--	XP_016434002.1 PREDICTED: uncharacterized protein LOC107760464 [Nicotiana tabacum]	-	-	-	-	-	GO:0030612//arsenate reductase (thioredoxin) activity	GO:0046685//response to arsenic-containing substance	--
Niben261Chr10g0561023	265	276	247	1039	951	793	15.576	13.517	14.369	30.614	32.368	29.645	14.4873	30.8757	1.09168	1.46272e-25	5.59368e-24	ARP2	XP_009782292.1 PREDICTED: 60S ribosomal protein L3-2 [Nicotiana sylvestris]	Genetic Information Processing	Translation	ko03010//Ribosome	K02925	GO:0005575//cellular_component;GO:0005622//intracellular anatomical structure;GO:0005737//cytoplasm;GO:0005829//cytosol;GO:0005840//ribosome;GO:0015934//large ribosomal subunit;GO:0022625//cytosolic large ribosomal subunit;GO:0022626//cytosolic ribosome;GO:0032991//protein-containing complex;GO:0043226//organelle;GO:0043228//non-membrane-bounded organelle;GO:0043229//intracellular organelle;GO:00…	GO:0003674//molecular_function;GO:0003676//nucleic acid binding;GO:0003677//DNA binding;GO:0003723//RNA binding;GO:0003735//structural constituent of ribosome;GO:0003899//DNA-directed 5'-3' RNA polymerase activity;GO:0005198//structural molecule activity;GO:0005488//binding;GO:0016154//pyrimidine-nucleoside phosphorylase activity;GO:0097159//organic cyclic compound binding;GO:1901363//heterocycli…	GO:0000027//ribosomal large subunit assembly;GO:0006213//pyrimidine nucleoside metabolic process;GO:0006351//transcription, DNA-templated;GO:0006412//translation;GO:0006518//peptide metabolic process;GO:0006807//nitrogen compound metabolic process;GO:0006996//organelle organization;GO:0008150//biological_process;GO:0008152//metabolic process;GO:0009058//biosynthetic process;GO:0009059//macromolec…	--
Niben261Chr11g1037007	117	130	145	650	553	551	5.659	5.24	6.942	15.765	15.483	16.952	5.947	16.0667	1.43384	1.63762e-25	6.23266e-24	AAP3	XP_019245553.1 PREDICTED: amino acid permease 3-like [Nicotiana attenuata]	-	-	-	-	GO:0005887//integral component of plasma membrane	GO:0015173//aromatic amino acid transmembrane transporter activity	GO:0003333//amino acid transmembrane transport;GO:0015801//aromatic amino acid transport	--
Niben261Chr15g1497017	60	84	52	428	395	319	12.781	14.915	10.964	45.713	48.676	43.199	12.8867	45.8627	1.83144	2.05647e-25	7.78218e-24	RPL14A	XP_009757946.1 PREDICTED: 60S ribosomal protein L14-1 [Nicotiana sylvestris]	Genetic Information Processing	Translation	ko03010//Ribosome	K02875	GO:0005840//ribosome	GO:0003735//structural constituent of ribosome	GO:0006412//translation	--
Niben261Chr09g1054014	208	294	235	1010	838	765	5.058	5.938	5.647	12.283	11.775	11.812	5.54767	11.9567	1.10786	2.16983e-25	8.20338e-24	ALA1	XP_009788242.1 PREDICTED: phospholipid-transporting ATPase 1, partial [Nicotiana sylvestris]	-	-	-	-	GO:0005575//cellular_component;GO:0005622//intracellular anatomical structure;GO:0005737//cytoplasm;GO:0005783//endoplasmic reticulum;GO:0005789//endoplasmic reticulum membrane;GO:0005886//plasma membrane;GO:0012505//endomembrane system;GO:0016020//membrane;GO:0016021//integral component of membrane;GO:0031004//potassium ion-transporting ATPase complex;GO:0031224//intrinsic component of membrane;…	GO:0000166//nucleotide binding;GO:0000287//magnesium ion binding;GO:0003674//molecular_function;GO:0003824//catalytic activity;GO:0005215//transporter activity;GO:0005319//lipid transporter activity;GO:0005375//copper ion transmembrane transporter activity;GO:0005388//P-type calcium transporter activity;GO:0005488//binding;GO:0005524//ATP binding;GO:0005548//phospholipid transporter activity;GO:0…	GO:0006545//glycine biosynthetic process;GO:0006564//L-serine biosynthetic process;GO:0006810//transport;GO:0006811//ion transport;GO:0006813//potassium ion transport;GO:0006816//calcium ion transport;GO:0006820//anion transport;GO:0006825//copper ion transport;GO:0006869//lipid transport;GO:0008150//biological_process;GO:0008152//metabolic process;GO:0009987//cellular process;GO:0010876//lipid l…	--
MSTRG.24304	61	118	74	8	13	15	8.122	13.091	9.752	0.534	1.002	1.27	10.3217	0.935333	-3.46405	2.68434e-25	1.01198e-23	MTH_273	UPF0098 protein CPn_0877/CP_0992/CPj0877/CpB0906 [Nicotiana tomentosiformis]	-	-	-	-	-	GO:0005543//phospholipid binding	GO:0003006//developmental process involved in reproduction;GO:0006355//regulation of transcription, DNA-templated;GO:0032958//inositol phosphate biosynthetic process	--
Niben261Chr07g1249048	5	4	8	196	171	184	0.418	0.279	0.662	8.221	8.291	9.804	0.453	8.772	4.27532	2.85337e-25	1.07368e-23	WRKY71	XP_019231707.1 PREDICTED: probable WRKY transcription factor 71 [Nicotiana attenuata]	-	-	-	-	GO:0005575//cellular_component;GO:0005622//intracellular anatomical structure;GO:0005634//nucleus;GO:0043226//organelle;GO:0043227//membrane-bounded organelle;GO:0043229//intracellular organelle;GO:0043231//intracellular membrane-bounded organelle	GO:0003674//molecular_function;GO:0003676//nucleic acid binding;GO:0003677//DNA binding;GO:0003700//DNA-binding transcription factor activity;GO:0005488//binding;GO:0043565//sequence-specific DNA binding;GO:0097159//organic cyclic compound binding;GO:0140110//transcription regulator activity;GO:1901363//heterocyclic compound binding	GO:0006139//nucleobase-containing compound metabolic process;GO:0006351//transcription, DNA-templated;GO:0006355//regulation of transcription, DNA-templated;GO:0006725//cellular aromatic compound metabolic process;GO:0006807//nitrogen compound metabolic process;GO:0008150//biological_process;GO:0008152//metabolic process;GO:0009058//biosynthetic process;GO:0009059//macromolecule biosynthetic proc…	WRKY
Niben261Chr06g0540003	73	113	82	519	414	419	2.92	3.767	3.247	10.411	9.586	10.661	3.31133	10.2193	1.62582	3.00467e-25	1.12848e-23	FH8	XP_009631741.1 formin-like protein 8 [Nicotiana tomentosiformis]	-	-	-	-	GO:0005575//cellular_component;GO:0005634//nucleus;GO:0005737//cytoplasm;GO:0005886//plasma membrane;GO:0005911//cell-cell junction;GO:0016020//membrane;GO:0016021//integral component of membrane;GO:0030054//cell junction;GO:0031224//intrinsic component of membrane;GO:0071944//cell periphery	GO:0003674//molecular_function;GO:0003723//RNA binding;GO:0003779//actin binding;GO:0005488//binding;GO:0005515//protein binding;GO:0005522//profilin binding;GO:0008092//cytoskeletal protein binding;GO:0044877//protein-containing complex binding;GO:0051015//actin filament binding	GO:0000902//cell morphogenesis;GO:0006397//mRNA processing;GO:0006996//organelle organization;GO:0007010//cytoskeleton organization;GO:0007015//actin filament organization;GO:0008064//regulation of actin polymerization or depolymerization;GO:0008150//biological_process;GO:0009653//anatomical structure morphogenesis;GO:0009826//unidimensional cell growth;GO:0009932//cell tip growth;GO:0009987//cel…	--
Niben261Chr18g0500003	18	15	16	221	203	194	1.456	1.011	1.281	8.963	9.504	9.98	1.24933	9.48233	2.92408	3.39087e-25	1.26874e-23	WRKY7	XP_019255520.1 PREDICTED: probable WRKY transcription factor 7 [Nicotiana attenuata]	-	-	-	-	-	GO:0003700//DNA-binding transcription factor activity;GO:0043565//sequence-specific DNA binding	GO:0006355//regulation of transcription, DNA-templated	WRKY
Niben261Chr09g0031001	12	18	16	227	196	179	0.942	1.178	1.244	8.938	8.908	8.94	1.12133	8.92867	2.99323	3.89287e-25	1.45521e-23	--	XP_016464235.1 PREDICTED: UPF0481 protein At3g47200-like [Nicotiana tabacum]	-	-	-	-	-	-	-	--
Niben261Chr12g0995018	325	375	379	338	273	250	16.216	15.572	18.695	8.446	7.887	7.921	16.8277	8.08467	-1.05757	5.10687e-25	1.89835e-23	CLPB4	XP_009799705.1 PREDICTED: chaperone protein ClpB4, mitochondrial [Nicotiana sylvestris]	-	-	-	-	GO:0005575//cellular_component;GO:0005622//intracellular anatomical structure;GO:0005737//cytoplasm;GO:0005739//mitochondrion;GO:0009368//endopeptidase Clp complex;GO:0009379//Holliday junction helicase complex;GO:0009507//chloroplast;GO:0009526//plastid envelope;GO:0009532//plastid stroma;GO:0009536//plastid;GO:0009570//chloroplast stroma;GO:0009941//chloroplast envelope;GO:0031967//organelle en…	GO:0000166//nucleotide binding;GO:0003674//molecular_function;GO:0003677//DNA binding;GO:0003678//DNA helicase activity;GO:0003723//RNA binding;GO:0003724//RNA helicase activity;GO:0004176//ATP-dependent peptidase activity;GO:0004252//serine-type endopeptidase activity;GO:0005488//binding;GO:0005524//ATP binding;GO:0008134//transcription factor binding;GO:0009378//four-way junction helicase activ…	GO:0006310//DNA recombination;GO:0006355//regulation of transcription, DNA-templated;GO:0006457//protein folding;GO:0006508//proteolysis;GO:0006807//nitrogen compound metabolic process;GO:0006950//response to stress;GO:0007059//chromosome segregation;GO:0008150//biological_process;GO:0008152//metabolic process;GO:0009266//response to temperature stimulus;GO:0009306//protein secretion;GO:0009408//…	--
Niben261Chr15g1229010	2	4	2	261	208	211	0.119	0.198	0.117	7.749	7.128	7.962	0.144667	7.613	5.71766	6.82854e-25	2.52656e-23	PLT6	XP_009799010.1 PREDICTED: probable polyol transporter 6 [Nicotiana sylvestris]	-	-	-	-	GO:0005575//cellular_component;GO:0005887//integral component of plasma membrane;GO:0016020//membrane;GO:0016021//integral component of membrane;GO:0031224//intrinsic component of membrane	GO:0003674//molecular_function;GO:0005215//transporter activity;GO:0005351//carbohydrate:proton symporter activity;GO:0005355//glucose transmembrane transporter activity;GO:0005402//carbohydrate:cation symporter activity;GO:0008028//monocarboxylic acid transmembrane transporter activity;GO:0008324//cation transmembrane transporter activity;GO:0015075//ion transmembrane transporter activity;GO:001…	GO:0006810//transport;GO:0006811//ion transport;GO:0006812//cation transport;GO:0006817//phosphate ion transport;GO:0008150//biological_process;GO:0008643//carbohydrate transport;GO:0008645//hexose transmembrane transport;GO:0015718//monocarboxylic acid transport;GO:0015749//monosaccharide transmembrane transport;GO:0034219//carbohydrate transmembrane transport;GO:0034220//ion transmembrane trans…	--
Niben261Chr19g0221003	17	15	9	223	191	173	2.309	1.697	1.21	15.184	15.013	14.942	1.73867	15.0463	3.11336	6.93514e-25	2.56362e-23	CERK1	OIS96723.1 chitin elicitor receptor kinase 1 [Nicotiana attenuata]	Organismal Systems	Environmental adaptation	ko04626//Plant-pathogen interaction	K13429	-	-	-	--
Niben261Chr01g0196022	241	317	229	1000	873	861	25.48	27.926	23.964	53.013	53.425	57.898	25.79	54.7787	1.0868	7.50347e-25	2.77114e-23	PDF1	XP_019251589.1 PREDICTED: protodermal factor 1-like [Nicotiana attenuata]	-	-	-	-	-	-	-	--
Niben261Chr03g0287030	49	79	57	456	354	300	2.6	3.492	2.993	12.13	10.871	10.123	3.02833	11.0413	1.86632	1.04332e-24	3.83538e-23	HEMA1	XP_009772903.1 PREDICTED: glutamyl-tRNA reductase 1, chloroplastic-like [Nicotiana sylvestris]	Metabolism;Metabolism;Metabolism	Global and overview maps;Global and overview maps;Metabolism of cofactors and vitamins	ko01100//Metabolic pathways;ko01110//Biosynthesis of secondary metabolites;ko00860//Porphyrin metabolism	K02492;K02492;K02492	GO:0005575//cellular_component;GO:0005622//intracellular anatomical structure;GO:0005737//cytoplasm;GO:0009507//chloroplast;GO:0009536//plastid;GO:0043226//organelle;GO:0043227//membrane-bounded organelle;GO:0043229//intracellular organelle;GO:0043231//intracellular membrane-bounded organelle	GO:0000166//nucleotide binding;GO:0003674//molecular_function;GO:0003824//catalytic activity;GO:0004735//pyrroline-5-carboxylate reductase activity;GO:0004764//shikimate 3-dehydrogenase (NADP+) activity;GO:0005488//binding;GO:0008641//ubiquitin-like modifier activating enzyme activity;GO:0008677//2-dehydropantoate 2-reductase activity;GO:0008839//4-hydroxy-tetrahydrodipicolinate reductase;GO:0008…	GO:0006561//proline biosynthetic process;GO:0006631//fatty acid metabolic process;GO:0006725//cellular aromatic compound metabolic process;GO:0006778//porphyrin-containing compound metabolic process;GO:0006779//porphyrin-containing compound biosynthetic process;GO:0006782//protoporphyrinogen IX biosynthetic process;GO:0006783//heme biosynthetic process;GO:0006807//nitrogen compound metabolic proc…	--
Niben261Chr18g0093007	100	78	77	544	432	390	4.072	2.646	3.103	11.107	10.188	10.101	3.27367	10.4653	1.67664	1.10053e-24	4.03826e-23	WAV3	XP_016489603.1 PREDICTED: uncharacterized protein LOC107809472 [Nicotiana tabacum]	-	-	-	-	GO:0005680//anaphase-promoting complex	GO:0008270//zinc ion binding;GO:0046872//metal ion binding;GO:0061630//ubiquitin protein ligase activity;GO:0097602//cullin family protein binding	GO:0031145//anaphase-promoting complex-dependent catabolic process	--
Niben261Chr14g1381017	17	21	35	277	234	222	1.087	1.119	2.215	8.881	8.66	9.028	1.47367	8.85633	2.5873	1.28816e-24	4.70077e-23	SBT1.8	XP_009762964.1 PREDICTED: subtilisin-like protease SDD1 [Nicotiana sylvestris]	-	-	-	-	-	GO:0008236//serine-type peptidase activity	GO:0006508//proteolysis;GO:0009306//protein secretion	--
Niben261Chr01g0825001	16	12	11	212	201	163	0.299	0.187	0.203	1.984	2.172	1.935	0.229667	2.03033	3.1441	1.43541e-24	5.22856e-23	LECRK2	KAG5616038.1 hypothetical protein H5410_015862 [Solanum commersonii]	-	-	-	-	-	GO:0003674//molecular_function;GO:0004672//protein kinase activity;GO:0005524//ATP binding	GO:0006468//protein phosphorylation;GO:0009306//protein secretion;GO:0048544//recognition of pollen	--
Niben261Chr17g1498011	31	37	28	323	254	210	3.198	3.18	2.859	16.706	15.165	13.777	3.079	15.216	2.30506	1.9375e-24	7.03177e-23	--	XP_009599540.1 cysteine-rich receptor-like protein kinase 27 isoform X1 [Nicotiana tomentosiformis]	-	-	-	-	-	GO:0004672//protein kinase activity;GO:0005524//ATP binding;GO:0030247//polysaccharide binding;GO:0051539//4 iron, 4 sulfur cluster binding	GO:0006468//protein phosphorylation;GO:0031179//peptide modification;GO:0046500//S-adenosylmethionine metabolic process	--
Niben261Chr06g1043009	206	228	184	160	106	101	5.915	5.455	5.229	2.304	1.762	1.845	5.533	1.97033	-1.48962	2.14106e-24	7.75644e-23	RFS1	OMO83814.1 Raffinose synthase [Corchorus capsularis]	Metabolism;Metabolism	Global and overview maps;Carbohydrate metabolism	ko01100//Metabolic pathways;ko00052//Galactose metabolism	K06617;K06617	-	GO:0003674//molecular_function;GO:0003824//catalytic activity;GO:0004300//enoyl-CoA hydratase activity;GO:0008378//galactosyltransferase activity;GO:0016740//transferase activity;GO:0016757//glycosyltransferase activity;GO:0016758//hexosyltransferase activity;GO:0047274//galactinol-sucrose galactosyltransferase activity	GO:0005975//carbohydrate metabolic process;GO:0008150//biological_process;GO:0008152//metabolic process;GO:0010124//phenylacetate catabolic process;GO:0044238//primary metabolic process;GO:0071704//organic substance metabolic process	--
[truncated: 2,024 more rows]
