# Supplementary material for: Extracellular perception of multiple novel core effectors from the broad host-range pear anthracnose pathogen Colletotrichum fructicola in the nonhost Nicotiana benthamiana
Source: Hortic Res. 2024 Mar 14;11(5):uhae078. doi: 10.1093/hr/uhae078 (PMC11101317; doi:10.1093/hr/uhae078)
Supplement: Web_Material_uhae078 [file web_material_uhae078.zip › Table S2.xlsx]

## Sheet: Sheet1
Table S1. The information of 85 core effectors
Protein	Accession	Gene ID	Sequence	Length	Number of Cysteines	Distribution
CfCE1	XP_031886584.1	CGMCC3_g6914	MRFSIANITTAALVLLLNAGPTAASPADIDVRDAPRPAANLCCCDSSRPGYNCKVPEAQGGAEDPICTLQLCPHDPETQKQCCCCFPNSEVFPVKCSAIPKDEECNCPAVYCPFSYGEKYLPGYPWTPAA	130	14	Fungi
CfCE2	XP_031881071.1	CGMCC3_g12381	MQFLTILASAAVASAAAIQQRDVTFKVSEFSAGCIPHSSQCSYSFTVIQPGTMETTGVKCSGLFQAQGTSTLPDVKEAPCTDSSRTFDVVRSAEGLTLTVSQPVTPSSNQTGSHLIPNDQLVVATQPNAQVQSYNGPAAFDLE	143	4	Fungi
CfCE3	XP_031882207.1	CGMCC3_g11235	MQFKALTALTSLVAAVSGLPTFSATNGTATNNTLPADAKFQLMALRSASPVHFSTFQAAKSSIFLQLPSQNATCDQRNATESATFTLGQDGGLYLYAASATPQQLYADRSGMGQGKLGYTTGAQPAPRNGERTGWTIDAFGDLTLDGAGFLACPNSIEGAWSIWVSSGVANPAGNTDCLGISVRAVQAVVPNSCSYTSN	199	4	Fungi
CfCE4	XP_031884717.1	CGMCC3_g8778	MRTSFSVLAISAVTAVSAQRKVYSAADINVANVNLQTRASWCTGERNVCNVLCNRATANECDPATLNYTCTCSNGTAPGLEYYEQTLPTFICNQAFEDCIAANVGNARGQTNCTDSIKSQCGTIDAQADSAASSTTTSAAATGTGSGSTTGTGTGSQASQTPASSSSSGYAAPTAAPRYGNAAAVAAIGLFAYML	195	10	Fungi
CfCE5	XP_031880453.1	CGMCC3_g13087	MRFATSLIISVLAITAQGAVSNDDSIAMTPREELVDRQNQVFSLDKRDCVKTGCKCDTRGYQRRVCGACKHPDTKKYIVTRKRVRNHIYECSADGESCCDYGVADDCGKKGQRCLFV	117	10	Fungi
CfCE6	XP_031888108.1	CGMCC3_g5543	MRLQFFAALITLLSGVLADSHDYCACQQWSNGPVDHVATAKVAARACFGYVWAPYEHLADSQTTWNANSPGPRFEGRYLQNMIKRWRIDGDDFYNRCREAGAGDSTCFGCSDLQVNSDGRVQCNEK	126	7	Fungi
CfCE7	XP_031876409.1	CGMCC3_g16980	MQLSLIVLAAGAGAAMAAPQLAPRQNACFIVGNTVLPQEVSDAVTSLQNKVTCDTSKKTLSGVPDVSAGSVKFSSINFADAKGQTPLAFALDKFATTEPLASNDLATFQNQLDAYVATEAGIRSVGGNLAIKVPKFFLSMQVQRIATAQGNPPTAAGQQVDHLRDKVLKNAPKEDKALLDQVTALAAKTT	190	2	Fungi
CfCE8	XP_031888587.1	CGMCC3_g4979	MLMHALVAILGMTVAVSAAPPQLRSLAADDVVILRTDGTSQIMKAAEFDALDAATVAPAPIDSYNQTSVPGISRRGCEESTEVQVLSDEEFVDWDVAISPVVASKGNSVGVSVTQGYKLANRLTVKHEIKFGGKKIISVSLNKNLDMTWTTTQKTSLSFSVPDGQYGVVVSQPYVRRVQGNLLSGCTDSPTVDPFTVDTYESQAYDDLAWVKGIIRLCSSDTYPIPYCIGEGHHE	235	4	Fungi
CfCE9	XP_031877943.1	CGMCC3_g15500	MFSIKTLTTILLASAAAVSAAPTTTTGSTKATRTTHLTGVTHSVVAGLGGLRFDPDNVVAEIGDVVEWHFLPRNHTVAQSSFGNPCQPLADGSGFFPGFEFFTPEGQAPDVFQIVVEDKKPIWYYCAQPAMTHCNAGMVGVVNQNFDNQDFSLAKHKELAAKATLVIPPVKHVGKVIPNPNPLGGF	186	3	Fungi
CfCE10	XP_031879104.1	CGMCC3_g14410	MKLSSSLASLAVLCTNVAYVSAGCYTHGEKWANQGDAVYHTGRACRGYDGNKGAFQGWFASGETKNLCYQYADQKWEFQITNLNQGSGFDLNDDDCANGLAREIIGCESGGQSDNAGWQFR	121	6	Fungi
CfCE11	XP_031883150.1	CGMCC3_g10483	MLSNLINLVPMALFGGAMAAPSPIDPAVRVCYATETPSQLCYTAPDNIPQDVQFIASYLRSYGAQIRTGRLFNMAAADAPDCGEWLVYAHGTAQAFAKHINNTVNSSVLFADIATTIDGGVGASEAQIATSLLGCGTDGGSLGVLVNTANPTYSGSTYPAGYVTDGIIIKIVASGA	176	4	Fungi
CfCE12	XP_031879069.1	CGMCC3_g14386	MKSVLTSIIALSGLFVSLADAHVEISYPGWRGNNIITNETFPFGMQWMYPCGGLNVTQNRTHWPLEGGAIAVQPGYNSGHQSALMYVNIGLGEVPSNFTTVMVPMFHLTGPTNEAYDGTVCLPHVPLPRSVEPKEGDLATIQVVQAARHGGALFSCVDIIFTGDESKIAPVNESNCFNSSGLSIQAASIAINENSITDPSPTVVSTPSPTNAAFRMVAPVSGLIAVLLLLI	231	4	Fungi
CfCE13	XP_031882256.1	CGMCC3_g11140	MVSFTLPALATLALAALTTAAPTTQTDSVEVFSFSKWVDGIIANPDGDNLTPEEAVEAWHASLNETSAAAENGLLQKRYYCNTIPNTEAYVPDAVTCINDLARKGSQACQVAGSSVFCVVGQAQITGVAGGGVTTTSSSCNDVARGAGFVMDYCTRADNTVQGAEYAYGNGNLLVWIRKPGN	182	6	Fungi
CfCE14	XP_031893381.1	CGMCC3_g95	MVNFMRAAGLLAITPLIAAALTVMDAGIDVRAVDVAVPFSFEKWAEDIIANPNGNHPSPEEAIALAFNETSTDGLEKRQADVSCTFDKPGGAASVADAVWCIDFIAARANVACNAVVSGTSFCSRGQARITGVATGGNPPRDTSSPCGNVARSAGQIMDACTRNGLVYGQNNAWGNGNMRVHIRAAF	187	6	Fungi
CfCE15	XP_031883835.1	CGMCC3_g9712	MQTSYIFTTLLAAAGLVAALPQATPTQVTPTGTASATASATPTCSQGPVVDYTVVSGDTLTIISQKLSSGICDIAKLNSLENPNLILLGQVLKVPTHICNPDNTSCLSKPGTATCVEGGPATYTIQKGDTFFIVAGDLGLDVNALLAANEGVDPLLLQEGQVINIPVCK	169	6	Fungi
CfCE16	XP_031886049.1	CGMCC3_g7348	MKAAVILSLAALAFGSAIEKRECSGNNCNRQVTGTRDGLLPITSRKADCSSFMQATVTPSPTTVTVTVTAPARLRRNGEIVNRQVTAYPTVIPAYASSCDDAAEYSSACSCWGITAVTSTAPRPTVTVTTTADYCEDL	138	7	Fungi
CfCE17	XP_031890891.1	CGMCC3_g2659	MKFSAVLSVALATAVAAMPTENLFKRQTVTKGKQTLVFKEQGGVPGNECLTFRNNGEIVNAACVNTAADRQITPSTRNGNNVLLVQRTFTAGFRPDLVNKEVCVGFNGTAIRAEDCAGKNIQFVSQSGNTLVASGGACLNGHDNAAQVTVSAQGQGCASFTTTSVKATAP	170	6	Fungi
CfCE18	XP_031879270.1	CGMCC3_g14105	MHFSTVAAVILATLCASSQAWEVVAYDNVYNCDANDNTRYRSITGAPSLTGCQTFDRDMPGTGCREYQNGGATNGGCVSGSLIPMSVILRGGRCVIFDQPGCQGRYADSNGPVNGCSDFRNYGWGNIRSFWCSGCVG	137	10	Fungi
CfCE19	XP_031888678.1	CGMCC3_g4623	MPLAALPTLFLSIFSITVPAVGPIVDCYVRRACKIAPSNEPFSTEDLASSIIPGLNETVQIRAASEGLLETAAATGYCGVPQYNFDMCNTDLGRVTIYTSIPGAGVARFDNVPPTCMVLSTVLTGGCGVAPPYPTVCGSACLQYSGLSEAQFRQLGDALRR	161	8	Fungi
CfCE20	XP_031887313.1	CGMCC3_g6307	MQFFLPITLLIAAVAAQDTKCAAEPIVETCLSSENAKVEACSATDYDCQCAAYQAVATCYNNCPNDARASPAQNQVTIFCQQASLYGSAAQRKTASAASSGSATAAVASNSATATPTTGSSASATASVSATSTPNLGVGQLARNTGGVLLAVAGVVAAVL	160	8	Fungi
CfCE21	XP_031887581.1	CGMCC3_g5814	MHLSTFSSLCLGATVVLGSPIVQKRDIDLNEARCPDFCKNTYYNTNSADKSGNYVCDDLRLGPKTLPSAIPLQGIVGPDSTYRRFGGRCPGQYLTEFWGTDDKNKTGWRYPIVLGYGIDTAGKPATFNFTLLPGVYIDRFGGEGGDYTSPAGTPYAMRSLPPWNLNTRSPNDPPYGYHVYRVAAPIVVQAGPISPHFGQPGLGLQFFMPANVSVLADQGNLTRVNLTATPNWWDFS	236	5	Fungi
CfCE22	XP_031881689.1	CGMCC3_g11922	MKNFLLFLLPVLVAATPLGPTGISDTPDPKEIQIVGSSFSGSGCPQGSVSTTISPDRTVITFGFDRFQTYIGPGLSIADRTKNCALHLSLKYPGGFQFAVVESTYHGYAQLDEGVTGTFFSTYFFSQDASSTTTTQTSISGGGIWKDGQVYTKQDSIPTASIIWAPCGATGILNVNNRIALTSKNATSYGAITDDDATVAFTQQVNVKWQACKA	214	4	Fungi; Oomycetes; Streptomyces
CfCE23	XP_031876824.1	CGMCC3_g16571	MQLIISLLVTCAAFSAAFTLPEAASDGFYMAYYNDTGHEVHVKSPDTSILKSMAHSDDESTKSAIPPSRIARIQRRRNTWCGCTQKMNPANCDSAVAGLKSLMDAKSGGYARITHGRSLYVFKGDVVAFVCNYSQDTDAVISANDYGQGLGQITSACGLYSAGTLQHMPDVYVGYMIYGPGVEFCQASRTSPVSSC	196	8	Fungi
CfCE24	XP_031892052.1	CGMCC3_g1327	MQFAYFLLAAPALVAATLDPATSNTKGACPSVYNCSATKVSKAIQAAECSHNTRTSKTQTFAVFETDHQYDGNNGAPYGTCSAYTCDPPTSSQMTTDADCWTFFWSGEGTSSGEGAGCIKDPNTGECGCENSDGTFVPGSDSCV	144	10	Fungi; Oomycetes
CfCE25	XP_031881258.1	CGMCC3_g12240	MHMSAIVVSALAAVAQAVDVQVVSVASTNNTLKFFPDKINAPVGSMVQFQFRGGNHSVVQSTFDNPCIPIQNVNTSAKGVYSGYQPVAASTAKGQIPVFTVEVKSATPMWLYCSQAKHCQNGMVMVINENTNANATRSLANYAKAAKNVAQALIPGQSSGGGSGSGSGNGGGSASPTTGTGSGTGSGSGSGAGSGAGASATPSSPPTAGAVSLSAPGTLLLALGATFMLM	230	3	Fungi
CfCE26	XP_031889185.1	CGMCC3_g4252	MAILASTALAKTDLTGCTSSDSVVTPSGGGTPYATRVYYVPDTGEICAALDCGGGRAPPKTTVPGCPSYEGTETYSPSFLPLKTTSAVVAQSTQATVTTMTPKGDSTASASGSASVTAAADSSSMSGSKSDDVQVQTDTLLTVTSSMAATTAAPGNGTIATTGRSGSRTTGTGAAASGSPTSVPNGAAAGVSNMFGLMAGVALGAAALL	209	4	Fungi
CfCE27	XP_031885442.1	CGMCC3_g8208	MKYPQPLLALLSLCLVSSNTVLAEDITTVPIYLPHYDAKSWSLVRGSVLSSNSKETTYTIFCAPQTPPNCDLALEFPFIFVEGQQTLDFHGTKTSTLIADLGCTLGGTTAATCSGYSSLKSGYSNGKLTGPTEVSWTSSLTGSEVQWGVLTLADKPDKTEAMPTAAPTDGSNYDDFLYTGAISSSMPVETSPSAASRLETRWVIAASICTMLVATVIA	218	6	Fungi
CfCE28	XP_031890862.1	CGMCC3_g2615	MLVSTFAASLLALSGLAMAVPAPTLNDAALEIRANKDVNPAAVKDTTCTDKAAKIDTHDMNVATLAICGGIQGSIQKCGGAPKSTTGVSGTAKFTLNPTSSGATLNVSKGRWEGCIRAARATCPTGSFKSTCVGGASTGDIAFTLTNP	148	6	Fungi
CfCE29	XP_031889232.1	CGMCC3_g4402	MQFSNLVTILSSVAAAAAVSVSFDTGYDDGARSLTAVSCSDGANGLITKYGWQTQANVARFPYIGGSDAIAGWNSPNCGTCWQLTYNGKSINVLAVDHAGSGFNLALGAMNDLTNGQANQLGRIDAQATQVALSACGL	138	4	Fungi
CfCE30	XP_031884309.1	CGMCC3_g9248	MKFAATLLTALALVFPALAHPLEERDDVQTVHLTFHGGPASYDLAIPADGNTYPTNNNIAIDKIDANDYFAYSNCQFNTAGEKTLVQSINNQNGDQAIIVGPPQPIISVSCQGFCLGIYGDCYKNGQFVASCCNGFCAANKCRPWIAPN	149	8	Fungi
CfCE31	XP_031880045.1	CGMCC3_g13307	MQTKIALVVFFSALSASAATIKRQATGGADFGKCTPTMDFQTGRPGRKATEGTFLPTDPLVAKGQQDALNPGIITNRICDQLTNVCEANQAAKDACQAAKAQVASAGTKDASTATLFNQALGFN	124	4	Fungi
CfCE32	XP_031892302.1	CGMCC3_g1088	MRTISAHVLSAVVLVLSGAGAGARALDIHEELQMGWKMGLLPRQATQNLQTFTGNLGGVAASAITKSNDPSRPFEVDGDTFPDFATAAGRSCDNQKNKCSQAANNAATKFDVSKCDEQATECRSAIDSTSKQSFGDPVFAGSDGNFDIFCDP	152	5	Fungi
CfCE33	XP_031890508.1	CGMCC3_g3080	MKLSLLFAAAPAAQAMVSYMAAVPDSVMAMADAGNCNLPDDFQIQNFAAQSADGQTADSLDFTFNDDSTTLNTPCHLNASSVPVSGDGRTPRYSCENSMVQFIWQNNTITVIEKVCPGDDGAADYEASGTASVPLVCNGTASGVSARSHRRARRAVACTSNSDDIRAKFFSIQPVPSS	178	6	Fungi
CfCE34	XP_031883850.1	CGMCC3_g9559	MQFLVAVAALFASVAVSAPLDERQAYVACSGLYGTAQCCATDVLGVADLDCGNPPETVTSADNFSEVCSAIGQRARCCVLPILDQGILCNTPTGVSD	97	8	Fungi
CfCE35	XP_031892300.1	CGMCC3_g1086	MSSIRNLFLGLLGLSATAYAEHLRVVWSSGSFSTISGPGAGSQSGHYSGFAIINDNGDAIYDDSTPSDHSPCYNTGNGRTFTIEGSCWDTPRVFHCKSDFGGIPETCDVSTKDGNELGSGTQQKDTEFIGISIGIDGSCVVEFDSDGPGCPVDDGNGPLHVTSG	164	6	Fungi
CfCE36	XP_031878834.1	CGMCC3_g14606	MKINITTFATAFAALTVSAQAAYCPPRSASPSEQRLIFAEFYQKLFTDMNATQALIDHMAEDYIQHNPYALSGLNNSIEALSFVTPETVKFNVTFSGIDGDLAFVYLRMDIAGEPRPRAVVDLFRFNGSCIQEHWDVMQERLDNATNPLDMW	152	2	Fungi
CfCE37	XP_031880048.1	CGMCC3_g13335	MQISTLATFAVLTTVAFAKLHSAAVCVQSRTYGSTGNGTPYGITYGSYKDYEIDTTATQCACGYYKNRNTGNKQWDKCPDCTFDGLQCTSGGWHIGGDEMTYYCEKKCGAQGAEAN	116	8	Fungi
CfCE38	XP_031881183.1	CGMCC3_g12275	MLANNIIGTLVLGLAATVSAANNKANEYKSGDCSGSLNYGHTGVKLATVTMDDSSHSVYLATGATYGPWLAYEGKTSNGGSCTGAYLGDLPGECVNLDNHFSGRRIRCVAKTLV	114	4	Fungi
CfCE39	XP_031891808.1	CGMCC3_g1738	MKFTTVIATLASTAAALEWLPVVPLHARQLTSGPKYECHADCGYAILGAEQDNYCTNETWTGLLEGCLECAEKYDIWQYYGDGVTEAAEGCNLDATPVSASNSSSNATATSSTSATGSTSSPTSSTSATATDEASIANLNRPATLVFAAAVLAAVQFM	158	6	Fungi
CfCE40	XP_031887364.1	CGMCC3_g6212	MHFSAPLTALFLAMTVQAGVAQSEGPVALAERSDDVDTLEAAVEKREGISLEKKACKYNGCKCNSRGKQLTVCGNCYWANTGTWVVTAKRVNNHIYECSPSGNCCDYGVGSDCGKAGARCIKN	123	10	Fungi
CfCE41	XP_031888784.1	CGMCC3_g4912	MQIAKVAFFLFAAIGVAANPVDVDGSGIDAGLSGGEDMNTFITYTGKCTRGRNYKEDTCKFKGQKGKTTIVRCPRFANQRCPRNGSKCTWDSYKRTARCNYK	102	6	Fungi
CfCE42	XP_031881066.1	CGMCC3_g12387	MQLLSTLLFLAPALASPIAPRDEPTCGQKSGKLSEWTLTDFDFHASYIFTTPAHQNSWGYVSFNVSNPVLDYTVSCSAASSRLNDFFYGEMVYDCKAPDGESATTSFTFSRPDGALALNQSWTCNDDPKYPARYTAKGGAVADLSCEETSWQNLNWTIGQVYSRREIKCDKITLPTPITEISAVA	185	6	Fungi
CfCE43	XP_031879890.1	CGMCC3_g13453	MHRNLFLLSVFLLANPVSAVTWYFLRYYPASGQKFTSFSGDMVIPTLQQAGVYYLWPGLQPTDNSGVYQNVLDGRSGTWWFGSGWCCSNPSLPWGGGFNTYGGETVSFANALKADGSAWTTTVVRQSNGQSVNNDFALADKSFNQVLFAIELYDVSWDFGPLEFKNIVITSEGGSDSSWCNSSPQNYNSATTYTMSGVSASVSGTTVTCTIQSVTLQSPA	220	4	Fungi
CfCE44	XP_031875874.1	CGMCC3_g17511	MQFSTIFLAAVACATGAVANLHTQAWCVTNGLQDNDPKNSDATQAACAQYKQRHTGNEQWDICPDCEIGVKDKDVQVCNSAAKHIGGDEWEEYCIQFGAEKGKAN	105	7	Fungi
CfCE45	XP_031891338.1	CGMCC3_g2008	MKSFSTIVLAAAAATGVMSAAVKQPQPIEQRTTGADLKLAGSVMNSAAFDAFKNTEVKVAPNVLNSRQEAEPDPNRNETNPDVVFLLQCADAGFRGDCLVFGAPPGSCVSFFDFNGPNSTEVSDRFNDKVTSLSTNTGGKCQFYKFKGCDNKGDDRGLTSSYNYNLAVALPDDPRTVEYDNEITSWRC	188	6	Fungi
CfCE46	XP_031891456.1	CGMCC3_g2117	MKFSLQTIVMAFAAAHSVAAAAVEDPAMAAVRRDTLLMERQGANDNRPVPNGACCVANTSLKQDVCNVNGQTGRCVPDSINNCGAQLTCIEDSRLTCDPNTLERGRPLCRRTPGA	115	8	Fungi
CfCE47	XP_031881275.1	CGMCC3_g12264	MHFPTAALLLLSLATRVFGDMHEWAFCVRDRKEAPIGGTPFSPSYSWSKDYEVDTTATQCACTMYKNRNTGSNWWDTCPDCVYDETQLGCHSAAVHIGGDEMTYYCEKKCGAEGSEAD	118	8	Fungi
CfCE48	XP_031880776.1	CGMCC3_g12588	MHFTNVLNIVLTLGAAAGASAAAVAPRANRKANEFSSGTCAQGTASYEHESNFNVDVTMDDTSHSVYFASGPWYFFDGKTGNGGGCTGNLLGRWNNDNDHPCVNLDGRDGDDRRIQCVRWGSAERN	126	4	Fungi
CfCE49	XP_031891696.1	CGMCC3_g1435	MKFQLSALVSLGAFLAVEAGVAGVSQSQSLSARDGVDLAVRSAAANMTWADLESGADAAAICGSLGVFELPEGSDPALVRLCSDHPSLARPGSNAGGVGTLACAKNQKGCDGGYCWKQCGENGAGWWCWTALGDGSGPWKTCVAGSDCGMGDPCGWSKNACPKCGCSC	168	14	Fungi
CfCE50	XP_031876812.1	CGMCC3_g16568	MKASIHILAIISAAVPIVAQASSDVISDTTVLRTITSSPVSPQTGCPTATETLEICSTCMVLQCITISTLTQGCGCPTPVPIEYISFPCKGTCGRIGCSTSYTFISGEVACDGTQSGSAAPSTTTSTIGPGTVTTTAEATGETGQSTGSGGQASGSAISPTAAPNAAGRLAVPFRFW	177	10	Fungi
CfCE51	XP_031887335.1	CGMCC3_g6135	MVKFTASVVTLAMAAAVTAAPAASSETIFSFASWVEDIIANPDTALSPEQAVAAANSASVVSSAGGLTKRAWCPADMKDAPSGDAAACLNDLARKGSAGTNCVVAQSAIQMCRIGGAELVGTKAEAGTYTVNCNDIARTGGLIFDTCYRADNTVKGSEFCITNSNIQVNIQGV	173	7	Fungi
CfCE52	XP_031886679.1	CGMCC3_g6754	MPSFKSTVFAVAAAFVAAAQADYVIEPKSVPLATRKAWCQDETNTCPIICQQVEPRTTLVNDCDYNSLTYGCVCGDGNQPNMTEYSLTLPYHVCQEYGNQCVTKCGLGANECASKCREDNPCGASNPTRANSTSTASGTATATSSSTSGAIFTGMAGDDGSSGSSGSSGAAALGMGREAGFAVLVGSILGGVALLL	196	12	Fungi
CfCE53	XP_031892231.1	CGMCC3_g1916	MQLSTLLMAVLPASAMAFPGIFPIEGPTKTGFAKRDSWGGAVSLGPSKSTIVKAVTTLTPGAAPPTQAGVLFLWPGMSNGTGDLIQTTLESWPDNSWCGATSGQWCVRASVFGSFGQIDSETSAPVKGDQAIKIDYTLQSDQNTWRQTVTDVSSGKVISSLDHKSGPFMRGYGTGTECNDGCTGTIAEQTYANTVITLSNADTSFGETIGSSQGAVYTGLTSSEGGKVWTIASIKVPAMQ	240	4	Fungi
CfCE54	XP_031887290.1	CGMCC3_g6193	MRTSTAAALLAAAGANVVSAQDKVGFGPAFSLGPTQSWIREANTTLVLPPVPSPQKDRLALWPGMGTSGGDLIQALAVSFSDPAANCGAKAGQWCTWASTLQGEQLGGKQVPASAGDKITMHYKYNDSTGKYDQTVSLNGKVVSTLSTSSGQAQGWGTAVECQDDACVGTVVAHKYTDTTIILNAADTTFKGTLGLNEADSTGLTTSDSKTFKVTTINIHSHTFNN	226	4	Fungi
CfCE55	XP_031886399.1	CGMCC3_g7136	MKATAVFALLGAALVSAQETTQSSPFYLKYVPRSEPSCKGTYLASCHSGAGQAGLCPERSTNGSAQTHSEYFWNMTTSSSQPTLGPLIWNLPIGNGDPVPTTLDLQLQLVSNGAIPIFSPGTTGIYSFGFDDDDNELFIYSRQDDSKAVPDKVNYTAEKYYRWHVCWTFVGNYYYQALVWVTGGAPVNPTCQEVRVFREEVSK	203	5	Fungi
CfCE56	XP_031876650.1	CGMCC3_g16758	MHFSVTAIILGLAAVSSAAIADVEGVRNVERNSIVLDARQAKKATGACCIPNTSLKQDACTDAAGAAGKCVPGGPTACGGALNCVATTSLACDNSVKERSGVLCRFKLPNGKLQDGVNQITSLSQAKVN	129	8	Fungi
CfCE57	XP_031893534.1	CGMCC3_g159	MFATAFTTILAASASLVSAASIPIRDSGKAGTAGMTPHDAFSSSIGVLGCKINTNRVAYWPNSVGCDDICVKVTNGERYVHLLRIDQSGGAYDISYDAWNYLSTGKGAAEAPSQGGPISMEWEAVPASECGFLLKDNGKFPLSAANSMNYLASCLAQPNSFVAKNYALYNIQNSACTWGVDELCNLDLAVSNQASCPSGLGVTTALKDQPVTNIAYGTGVAAVAIQ	226	8	Fungi
CfCE58	XP_031880062.1	CGMCC3_g13314	MQITNIFLSALAAAAISASPVEKRDSKSMMAAVPEWTIEKFTRSCNAEDTSCNYSFSINTHTADATACAFTTTGSPASRAASNAKCGAYTVTSGWSGQFGPDAGFTTFSVTDQKLIVWPAYTDKQLVNGQTVNPDQSYAPQNLP	144	4	Fungi
CfCE59	XP_031879146.1	CGMCC3_g14236	MLKNCMQAFLLTLWASHTYAKALEAPIPGYGVFVPRWEITGPDGKNLVLRGTVEEVAGQLRSMNPDWDHKAATRNLQDRAVFDDKSNTLCHNFREGNRSAATLDIDYLRSVPGKPLNGAGPANCGRVSCRNSTGIWWCNDVNSPKELTSFADIADGASRVLSVCTDKLDANQGEAMTVSGQAFHPENWNVVIRGGDDCSNSGQNISVRGLKLSRFFKFL	219	7	Fungi
CfCE60	XP_031878889.1	CGMCC3_g14517	MFPSTSVRLLAIFAALTTAMETKLNVTAIGTYNNASRFECWELDEPFRSSTQSGLVDTKTTVLGDVSKMSYNVVPAGFDSGFHPAPTNQWVVLVGGLGVITLPDNSSTTLTTKGGEFGLLFATDTADLTEEGHGSIFPGATESIVLQIPTKDNEIPKHRVLYDNKPCTAGEVAGLRAWAVSA	182	2	Fungi
CfCE61	XP_031891705.1	CGMCC3_g1339	MVNSFVKLFAFAGLASAGILSPRQNTTPAVDITALTKNVTATSGTGAVSAAGTLSPFGGIGVGCGINWAEGQSFGGGLQSGSDSFGLGGGFTITKDTMIIGLGIGINPIKFNSSVNYEASTNGTVTMTFTSTTAIKCEETTVDGVKGVKCTSS	153	3	Fungi
CfCE62	XP_031881520.1	CGMCC3_g11948	MRIANFIALSAPLAFMAPIEGYDVWEPEWEIDGEHFNGSVQEVVRQLEAMRPEMVHALHLEANYSSVLANDPTDPLPLEDFDVQCQKLKEASVSAWWDGIKYLRRVPGKPVGGPGPGSCGRVSCSWNMGIWFCNDDTKQKILDTYRHIADGAEAAYRKCTGPPYFEYLASGQAFHKTDKWNVMVQRVDTGDESQRC	196	6	Fungi
CfCE63	XP_031880344.1	CGMCC3_g13092	MASIRSIAATALLLVSAAQAHFKLNSPPTIGFSDDNEGSAPCGSFTPDFTKDNVTDFHVSGEAISLLLAHPQANWLFRGTLDQTAASNWKQLFPIVQQKGLGDFCEPSVTAPASWVGKKGVLSVVADGPDGLLYQCSAVNFVEGTGTQPASCKNATSVSASFATDSKLTALVANGTGSATQPSTSNSANSGAPAKGAAISVGGLMVLAGAVIVGSAMQ	218	4	Fungi
CfCE64	XP_031875323.1	CGMCC3_g18044	MQLCFLQAAAGLALLSVASANLHDSCACHNSGYPNLRITAKACELYASKQHRWGKGDFDASSGQCVKSTGSDQIAGKEWEAACREAADTGFKCADGKGLYCKAPPNEVRGRC	112	9	Fungi
CfCE65	XP_031885102.1	CGMCC3_g8280	MKASAVIVPVALMVAQPAQADIGRGIGLAAEFFGGGIAELFTTIFGKRDGFITTVRPRQVEGVPEFEYQRCRDDISGLTITATAPSDIEIQFSGVPATCMNLANVLVGDGTGPFALPCGSDCLSYSNLTPEQYNQLADALRAYA	144	4	Fungi
CfCE66	XP_031888759.1	CGMCC3_g4552	MRVAALIPFALGLVAAIPMGGDTPPLDQVRLVDVNYGGSGCPAGSVAKSFSDTRDIVTLMFDQYNVQSGPNIKPVEHRKACQLNVKMHYPQGYQFSIFQSTVRGHVNLAKGVEGYCKATYYFSGDEKTAHRTLSFKGPINDDYTKTDKFSLESIVWSPCGTEGMLNIKTAIELNPLSSTKASLMTVDSNDLKVTQKYYVQWRKCKGNGH	209	4	Fungi; Oomycetes; Streptomyces
CfCE67	XP_031883197.1	CGMCC3_g10335	MISGIFKSALAAAMIGTSVAVDTWGGSVSLGPTTSTIIKAVTTIIPGDAPPTQNGVLALWPGMSNGTGDLVQTTLESWPDNSWCGAKKGQWCVRASLFGSFGQLSGDASAVSGNQKVKILYELLSDNNTWRQTVTDADTGAKLSSYEYKSGPFMRGYGTGTECNANCSPTIAKQQYINTEITLAGADPNFGKTIATAQKATYTGLASSQGGKVWTIKEINVPAMV	225	4	Fungi
CfCE68	XP_031875324.1	CGMCC3_g18045	MRRSLLITTFNLLNVAVAVDVSQPAPYPLSFDDVVAVNEDGSHRILKTAEYDALLARVAPETVQMNVRVTEGGGLTRRDCRGSTEVQVESDEEFLNWDVAISPILSSHGGTATVSVAKGYSVGNSVIVGSTANVAFAKVALSMSLSVNYAQRWTTSDSQTLSFTVPEGQHGLVVSQPLVRRVTGRLLTGCSHRPTSTPFTSDTYTDQSFGNLDFVKGVIRLCNSTVYPIPYCNGQGFHY	239	4	Fungi
CfCE69	XP_031881173.1	CGMCC3_g12252	MRPSTLLSLPLAAFAATAHGRTMTTTTNSPSLPSSHSKVQLSCLCEDEAWDIARRWLAIFDTPITSTKAQLAAVVAPNVTSYDDTFGPPTLNIDQLWDAIIAPQNATTTNSTQTPTFLLHSCDHIAYNWQYTAVTTGYNSTVPAGTPVSFTGNDILRVDLKTRLISNATSCGDWILLSRQLGNSANV	187	4	Fungi
CfCE70	XP_031883898.1	CGMCC3_g9620	MASLAKFVTATAALCLAAAPFTAAAPNVTAELIPGDCSVYPEYDASTGQAGPWSMQATDTGEYITGHGLTAIYSRGSTGIRWGFMAVLDKAGVAQNPLRCVNGEGIQGYVPTGVSGYTWQNLVAADIPYDALLMYEVNGTEIQPYSHYINGTKQSGIFLGSEGYTTWGFKKDTDTEQGTYWEARLLGADSEDPSTGKPLFDGEITGFLKVYGS	213	3	Fungi
CfCE71	XP_031882145.1	CGMCC3_g11156	MKFALVPVVLAAAVAATPIKIIEDVTHIIGWHKKGSGNKQGWGSSGPFHFTSTYHVVATPDQVVDNNNTATGGLAGAIGYFNYGINSQEDIICYNITLVNFQGEYQSPALTATHIHEGQKGRAGPPRIAFPNPQPVDGTANVRRSIGCLSGPFRTGVNATGTQTDNGEGFEVRQIEEDPSKFFTDVHSSLAVPGAVRGQLSDGVNRNCD	209	3	Fungi
CfCE72	XP_031881368.1	CGMCC3_g12076	MRLISVVVSVVALASASKLGSYHPTAATLPNCPSRLASPAEQRAIFNDFVNDFYVEKNTTKALLNHMTEDYIQHNPNVLSGRQSSVDFLATLVTPEGVNMTIIHNNFDNNTGYIHYRLDTLGAPEPTAIVDIFRFDGTCIVEHWDVIQVRPANATNPLAMW	161	2	Fungi
CfCE73	XP_031878260.1	CGMCC3_g15115	MKACKVLLPFTLLGTALGVDMAKYQAGSGVDASFEPFLESLYAFAEDHTSTDTFTDFFVPDTGRLIVLENTAEGPDAIVKLKQALLPTTGEKQWNHLPNATTVHSETSTEKIYNVLGVIQSRFTGGNCSVAYYSSRFTVLKDSDGKVRNEAHSGSLVLYDDYVVDPPHSPTNIPC	175	3	Fungi
CfCE74	XP_031889259.1	CGMCC3_g4141	MFSKLLITLLAATSALAAPLEERQTGSPYFTPSAVFQYNVRDGAIYPASWGYVSKYPQNAGNDFTTLLTFTYPAAAAGKKCQFAFFADANTYAGGSRQLDVFTSLKPAPAGGAGGWGAGGPGNQRNANIGRVSIVDGGYATWDATYGAYLSTPSDCKPAGTVEGLELVGVNDNDYVSFPPTAARILYN	188	2	Fungi
CfCE75	XP_031889744.1	CGMCC3_g3964	MKTSTITTALAFALSAAAAPSADSYGSKRGKTCPTNTAQPDGTLGKSYVNTSLLVPISKNLPSVAFPATKMAIVTPNDVCTVFNLDLPVAQTQGKVCNLVFDFPSYDQQALGKYLFHGPGTFQFTGYAIGAGAVAGVTSYNKQPAPGPSPPNPPPTMTPGHSYIVNSAPCGIPANVPGTVTVSGSLCSPDTVFSFQQSNDGCPLGFYVVLTDA	213	6	Fungi
CfCE76	XP_031884984.1	CGMCC3_g8665	MKGIQATVGGMIAALASLAQANSDIVTLFTNGNAYIQEASATLVLPELPSAISGDVAIWSAIMMQNEASFLQGVTSNSPSGSYCEDGGKNWCNFAYTLVGSNPTVGTPVKASAGSTVRTHYKLNSSTQLWDQNVYVDGKLVSTVNTSKGQHGNIFYISIECASGGCANHPAHTWKDVSIVLSEADKSFGHSGSWEHGATGGAMTTSDGGKTWNIATLNIPAQKAE	225	4	Fungi
CfCE77	XP_031879919.1	CGMCC3_g13426	MVSSLMLKLLAAAVGVSACTLPTDPVSNNITTGFGIQVQNPAAPIVHNRYMNLWSAGGGDQHLYLSPAGDAAFNLTLDNGVISRGIIHAVINGEYTADDNTTKLFMTERGDPKAYFQPVYGCNPDTDAVQLELDFISRAALPGGFICVRSASGDRHEFRYSPPGNTAVREDRPCYEVTLAVVRAPAA	187	4	Fungi
CfCE78	XP_031883132.1	CGMCC3_g10320	MLPQLSFLLALPLLAIAVPSPAPLEHSKRAITCLKVGATATARWTNSAGKSCTFTGVVGSNYGTNPSGSGDYSCNGRCGAGCTGASLGNAYTQDCFSHDICSYFNSASGGASDPNCGAAYNAAVDDTTLGVVNGCGQTNPSNAVSKPSTSPVCT	154	10	Fungi
CfCE79	XP_031884621.1	CGMCC3_g9089	MVLPKVFTLFWVMVLVGCVAAAPFDSRQFSARITLGYRTVSKEQAKQYNVKGRITFDPAKAQGNQIGVGVYTTPGPAEWKGNPGDWYCHITARKSTVDSIPKVWVPKQYWWNIQGMYTWAEKTFTKTTKNFDFDNVLRLSQIGNYEPTKQLLIPTYLLSGKGMDLKVTCKANWKDLPSIKPVDYSKWPKVLGAPQ	195	3	Fungi
CfCE80	XP_031887999.1	CGMCC3_g5443	MQTSNILAVVLLAAGVFADLHKTAVCVKDRTNNPIGGTPYSPSYNWVKNYEILPDETKCACDMYKARNTGSNQWDTCPDCTFDGLGCNSEAWHIGGDEFTYYCEKKCGAQGAEAN	115	8	Fungi
CfCE81	XP_031892066.1	CGMCC3_g1581	MQFSIAKVASLFVLLSVASADLHDNCACHNGDSYNWRITTKACELYSSKNYEWGVGVYDEASGRCVKKTDNDQIAGKEWEAACREVATGEGFACADGKGLYCKADSDSVRGRC	113	8	Fungi
CfCE82	XP_031890110.1	CGMCC3_g3293	MAPKTLVLALGAANLAAAHFGLAYPSWRADTLKGTNETGYSQWLYPCAGVPYGTGNVTDWPLDGGSLELDLHHDWTYVFINLGIEADGNVTTHNITLTPQFWNATGSGVLCVEKLNLTTPAKEGQKGSIQVVTVGDAGAGLYNCADIRFTANATTLPSDQCKTEGVEVYTVKEQSANGTVEEGSGSGNSSNSTSGGGGSSGAAGRGSHAVALTSIVGLSMAFVFGMS	227	4	Fungi
CfCE83	XP_031877055.1	CGMCC3_g16377	MYLIIALPALLAARFVAAIDFTDYDPQPGVQPEFKDFLNALVTPAEDPTATTAYTDFFTADGMQTTLSIHCVGADAITKCKQRFLPTDGSMSLTHFPNTTFIADNNATATVYEAHGRIENNFKAGNCSQIYYKTQYTVLKTVQSVDAAPNLSTKPEQQVYWYHDYFVNPTGVPSDIPCDSQKA	183	4	Fungi
CfCE84	XP_031891254.1	CGMCC3_g2266	MKISTSALVVALAVSVEAKLHNFGACVRNRVEQPIGGTGWSVSYSWSKKYEIMPEATKCACDYYRRRNTGNKQWDQCPDCHMDGDACRSDGWHIGGDELNHYCTKYCGAPQSEGSNS	113	8	Fungi
CfCE85	XP_031888865.1	CGMCC3_g4545	MRLLASLPIVLLSLISSTQAQFGFFEQMFGGQQQQQQPQNVPSDPSQYQQRYDGSYCEHYLCPDTLACVHFPHHCPCPWPANQDKVELAEGNRICVSRGGFAAGEAARKVELARKGML	118	6	Fungi
