# Supplementary material for: Extracellular perception of multiple novel core effectors from the broad host-range pear anthracnose pathogen Colletotrichum fructicola in the nonhost Nicotiana benthamiana
Source: Hortic Res. 2024 Mar 14;11(5):uhae078. doi: 10.1093/hr/uhae078 (PMC11101317; doi:10.1093/hr/uhae078)
Supplement: Web_Material_uhae078 [file web_material_uhae078.zip › Table S3.xlsx]

## Sheet: Sheet1
Table S3. RNA-seq data for 55 significantly induced genes encoding PRRs or NLRs
id	H2O-24h-1_fpkm	H2O-24h-2_fpkm	H2O-24h-3_fpkm	Cf-24h-1_fpkm	Cf-24h-2_fpkm	Cf-24h-3_fpkm	Protein type
Niben261Chr10g0871014	0	0	0	1.633	2.033	1.513	RLK
Niben261Chr05g0696001	0	0	0	1.048	0.865	0.693	NLR
Niben261Chr05g0826002	0	0	0	0.576	0.79	0.594	RLP
Niben261Chr04g1861012	0	0	0	0.416	0.641	0.352	NLR
Niben261Chr06g1100010	0	0	0.053	2.828	2.734	2.506	RLK
Niben261Chr15g1012019	0	0	0.069	2.761	2.842	2.476	XA21
Niben261Chr05g1350002	0	0.024	0	0.984	0.735	0.807	RLK
Niben261Chr11g0759004	0.307	0.256	0.135	21.633	22.307	22.429	RLK
Niben261Chr11g0271006	0	0.104	0.123	5.163	5.648	5.44	RLK
Niben261Chr18g1427010	0	0.115	0	2.428	1.762	2.464	NLR
Niben261Chr04g0239010	0.602	0.179	0.511	24.66	22.341	23.508	RLK
Niben261Chr16g0206005	0	0	0.028	0.336	0.405	0.569	RLK
Niben261Chr10g1026005	0	0	0.054	0.63	0.569	0.66	RLK
Niben261Chr19g1449003	0	0	0.169	1.766	1.348	2.494	RLK
Niben261Chr13g0326023	0.106	0.206	0.035	3.928	3.717	3.591	RLK
Niben261Chr05g0462006	0.254	0.091	0.359	6.593	6.153	5.901	RLK
Niben261Chr12g0629003	0	0.102	0	0.951	0.708	0.934	RLK
Niben261Chr01g1079014	0.277	0.461	0.274	7.927	9.082	8.371	RLK
Niben261Chr19g0275014	0.182	0	0.045	2.055	1.634	1.854	RLK
Niben261Chr04g1823010	0.3	0.225	0.267	6.1	6.504	6.727	RLK
Niben261Chr15g0345002	0	0.037	0.045	0.835	0.703	0.343	RLK
Niben261Chr04g1850007	0.378	0.383	0.241	7.469	7.417	7.308	RLK
Niben261Chr11g1415009	0	0	0.065	0.525	0.379	0.292	NLR
Niben261Chr16g0580001	0.217	0.181	0.215	3.154	4.017	3.517	RLK
Niben261Chr12g0386010	0.601	0.973	0.42	11.313	11.481	11.108	RLK
Niben261Chr12g0390011	1.577	1.525	1.588	25.812	24.856	26.126	RLP
Niben261Chr12g0629011	0.197	0.263	0.546	5.587	4.563	5.415	RLK
Niben261Chr06g1322004	0.356	0.346	0.293	5.2	4.545	4.128	RLP
Niben261Chr05g0761009	0.061	0.025	0.06	0.683	0.771	0.501	NLR
Niben261Chr17g1498005	0.759	0.791	1.221	12.56	11.094	12.733	RLK
Niben261Chr01g0015010	10.979	12.596	10.623	143.372	144.188	140.434	RLK
Niben261Chr18g0324002	0.193	0.31	0.353	3.599	3.561	3.441	RLP
Niben261Chr16g0914003	2.086	2.33	2.284	26.95	27.694	28.088	RLK
Niben261Chr09g0112017	3.877	3.762	3.547	41.836	42.575	41.621	RLK
Niben261Chr04g1199029	0.26	0.321	0.678	4.659	5.419	4.038	RLK
Niben261Chr17g0017002	0.677	0.909	0.931	9.77	9.014	9.331	RLP
Niben261Chr10g0373006	1.691	1.596	0.706	14.184	13.526	15.077	RLK
Niben261Chr04g0239011	0.342	0.333	0.395	3.403	3.434	4.027	RLK
Niben261Chr19g1451014	1.791	1.819	1.745	17.439	17.896	18.989	RLK
Niben261Chr18g0322009	0.327	0	0.162	1.695	1.672	1.352	RLP
Niben261Chr12g0710019	0.676	0.765	1.099	8.112	8.414	7.832	RLK
Niben261Chr04g1199004	0.797	0.442	0.131	3.728	4.841	4.112	XA21
Niben261Chr19g0275009	0.216	0.18	0.498	3.387	2.163	2.559	RLK
Niben261Chr19g0221003	2.309	1.697	1.21	15.184	15.013	14.942	CERK1
Niben261Chr11g1137004	0.251	0.06	0.249	1.488	1.605	1.56	RLK
Niben261Chr08g1118011	0.233	0.146	0.029	1.11	1.063	1.075	RLK
Niben261Chr06g0182022	0.036	0.03	0.088	0.421	0.32	0.454	NLR
Niben261Chr05g0096004	0.024	0	0.096	0.304	0.309	0.308	MIK2
Niben261Chr09g1369002	0.664	0.505	0.858	5.474	4.948	5.125	RLK
Niben261Chr06g0801013	0.169	0.317	0.209	2.075	1.516	1.638	RLK
Niben261Chr10g0145003	9.514	8.519	10.534	69.033	71.682	67.839	LYK5
Niben261Chr16g0514021	0.535	0.446	0.756	4.041	3.781	4.446	LYK4
Niben261Chr02g0001005	0.579	0.814	0.537	4.772	4.001	4.212	RLP
Niben261Chr14g0159016	0.207	0.069	0.205	1.016	0.862	1.183	NLR
Niben261Chr09g1264010	18.965	18.885	15.719	45.536	42.481	36.971	BAK1
