# Supplementary material for: Extracellular perception of multiple novel core effectors from the broad host-range pear anthracnose pathogen Colletotrichum fructicola in the nonhost Nicotiana benthamiana
Source: Hortic Res. 2024 Mar 14;11(5):uhae078. doi: 10.1093/hr/uhae078 (PMC11101317; doi:10.1093/hr/uhae078)
Supplement: Web_Material_uhae078 [file web_material_uhae078.zip › Table S4.xlsx]

## Sheet: Sheet1
Table S1. Primers used in this study
Primer	Sequence	Purpose
pCAMBIA1300-CfCE4-Flag-F	CGGGGGACGAGCTCggtaccATGCGTACTTCCTTCTCC	Transient expression in N. benthamiana
pCAMBIA1300-CfCE4-Flag-R	TGGTCTTTGTAGTCgtcgacGAGCATGTAGGCGAACAG
pCAMBIA1300-NSCfCE4-Flag-F	CGGGGGACGAGCTCggtaccATGCAGCGCAAGGTCTACTCT
pCAMBIA1300-CfCE25-Flag-F	CGGGGGACGAGCTCggtaccATGCATATGTCCGCTATT
pCAMBIA1300-CfCE25-Flag-R	TGGTCTTTGTAGTCgtcgacCATGAGCATGAAGGTGGC
pCAMBIA1300-NSCfCE25-Flag-F	CGGGGGACGAGCTCggtaccATGGTCGACGTCCAGGTCGTC
pCAMBIA1300-CfCE61-Flag-F	CGGGGGACGAGCTCggtaccATGGTCAACTCATTCGTC
pCAMBIA1300-CfCE61-Flag-R	TGGTCTTTGTAGTCgtcgacCGAGGAAGTACACTTGAC
pCAMBIA1300-NSCfCE61-Flag-F	CGGGGGACGAGCTCggtaccATGGGGATCCTCTCCCCGC
pCAMBIA1300-CfCE66-Flag-F	CGGGGGACGAGCTCggtaccATGCGTGTCGCCGCTCTC
pCAMBIA1300-CfCE66-Flag-R	TGGTCTTTGTAGTCgtcgacATGGCCATTACCCTTGCA
pCAMBIA1300-CfCE66-Flag-R	CGGGGGACGAGCTCggtaccATGATCCCCATGGGAGGTGAC
qRT-CfCE4-F	ATGTCGCCAATGTCAACC	RT-qPCR analysis
qRT-CfCE4-R	GCAGATGAAAGTGGGAAGG
qRT-CfCE25-F	CAACACCCTCAAGTTCTTCC
qRT-CfCE25-R	GTTAATGACCATCACCATGCC
qRT-CfCE61-F	ATTCGTCAAGCTCTTCGCC
qRT-CfCE61-R	CCACAACCAACTCCGATACC
qRT-CfCE66-F	CGATGACTACACCAAGACCGAC
qRT-CfCE66-R	ATTACCCTTGCACTTGCGCC
qRT-CfActin-F	ATCAACCCCAAGTCCAACAG
qRT-CfActin-R	CGATTTCACGCTCGGCAGT
qRT-PbrTubulin-F	TGGGCTTTGCTCCTCTTAC
qRT-PbrTubulin-R	CCTTCGTGCTCATCTTACC
qRT-NbPR1-F	CCGCCTTCCCTCAACTCAAC
qRT-NbPR1-R	GCACAACCAAGACGTACTGAG
qRT-NbPR2-F	AGGTGTTTGCTATGGAATGC
qRT-NbPR2-R	TCTGTACCCACCATCTTGC
qRT-NbPR4-F	GGCCAAGATTCCTGTGGTAGAT
qRT-NbPR4-R	CACTGTTGTTTGAGTTCCTGTTCCT
qRT-NbCYP71D20-F	AAGGTCCACCGCACCATGTCCTTAGAG
qRT-NbCYP71D20-R	AAGAATTCCTTGCCCCTTGAGTACTTGC
qRT-NbPti5-F	CCTCCAAGTTTGAGCTCGGATAGT
qRT-NbPti5-R	CCAAGAAATTCTCCATGCACTCTGTC
qRT-NbAcre31-F	AATTCGGCCATCGTGATCTTGGTC
qRT-NbAcre31-R	GAGAAACTGGGATTGCCTGAAGGA
qRT-NbNRC2-F	AGTGGATGAGAGTGTGGGTG
qRT-NbNRC2-R	AAGCAGGGATCTCAAAGCCT
qRT-NbNRC3-F	CCTCGAAAAGCTGAAGTTGG
qRT-NbNRC3-R	TGTCCCCTAAACGCATTTTC
qRT-NbNRC4-F	AAACAAATCTGCGGGTTGAC
qRT-NbNRC4-R	GGATGGCATTGAAGTCACCT
NbActin-F	TGGTCGTACCACCGGTATTGTGTT
NbActin-R	TCACTTGCCCATCAGGAAGCTCAT
pSuc2-CfCE4-F	GAATTTTAATTAAGAATTCATGCGTACTTCCTTCTCC	Yeast signal sequence trap
pSuc2-CfCE4-R	CTATAGGGAGAACCTCGAGGGCAGAGACAGCGGTGAC
pSuc2-CfCE25-F	GAATTTTAATTAAGAATTCATGCATATGTCCGCTATTG
pSuc2-CfCE25-R	CTATAGGGAGAACCTCGAGGGCCTGAGCAACAGCGGC
pSuc2-Cf61-F	GAATTTTAATTAAGAATTCATGGTCAACTCATTCGTC
pSuc2-Cf61-R	CTATAGGGAGAACCTCGAGGGCGGAGGCGAGGCCAGC
pSuc2-Cf66-F	GAATTTTAATTAAGAATTCATGCGTGTCGCCGCTCTC
pSuc2-Cf66-R	CTATAGGGAGAACCTCGAGTGCGGCAACGAGGCCCAG
